# Supplementary material for: Molecular specializations underlying phenotypic differences in inner ear hair cells of zebrafish and mice
Source: Front Neurol. 2024 Oct 17;15:1437558. doi: 10.3389/fneur.2024.1437558 (PMC11524865; doi:10.3389/fneur.2024.1437558)
Supplement: Supplementary file 1 [file Table_1.XLSX]

## Sheet: ALL orthos Means
ZF Gene stable ID	ZF Gene name	Mouse gene stable ID	Mouse gene name	Homology type	%id. target Mouse gene identical to zebra gene	%id. zebra gene identical to target Mouse gene	Gene-order conservation score	Whole-genome alignment coverage	High confidence ortholog [0 low, 1 high]	FDR adj P-value	zHC Average RPKM	zSC Average RPKM	FDR adj P-value	IHC AVERAGE RPKM	OHC AVERAGE RPKM
ENSDARG00000002968	a1cf	ENSMUSG00000052595	A1cf	ortholog_one2one	80.0341	78.8235	100	62.36	1	0.0847588	0	0.0766667	1	0	0
ENSDARG00000102274	aaas	ENSMUSG00000036678	Aaas	ortholog_one2one	43.9024	9.89011	0	0	0	0.000939104	11.2933	6.01	0.0283686	5.94706	6.4566
ENSDARG00000012468	aacs	ENSMUSG00000029482	Aacs	ortholog_one2one	78.0089	78.125	25	61.55	0	0.000149703	2.22333	0.516667	2.35286e-08	17.1163	25.4626
ENSDARG00000063621	aadac	ENSMUSG00000095522	Gm8298	ortholog_one2many	42.3358	43.3915	50	27.08	0	5.91668e-08	40.32	1.52333	1	0	0
ENSDARG00000044802	aadacl4	ENSMUSG00000078505	Gm436	ortholog_one2many	33.9667	35.1351	75	30.83	0	0.0998432	0	0.153333	1	0	0
ENSDARG00000011410	aadat	ENSMUSG00000057228	Aadat	ortholog_one2one	60.4061	56	50	44.67	0	9.68876e-06	19.4	3.95333	1	0	0
ENSDARG00000075299	aaed1	ENSMUSG00000021482	Aaed1	ortholog_one2one	53.6364	52.2124	50	29.91	0	0.000748585	0.86	0	1.74492e-05	20.354	27.7969
ENSDARG00000041170	aagab	ENSMUSG00000037257	Aagab	ortholog_one2one	56.3863	57.2785	100	18.4	1	3.46655e-05	43.02	21.44	9.37934e-12	67.489	34.8904
ENSDARG00000011855	aak1a	ENSMUSG00000057230	Aak1	ortholog_one2many	50.5213	55.5787	0	34.6	0	3.25992e-05	5.85333	2.92333	7.33783e-07	1.60571	2.71318
ENSDARG00000077686	aak1b	ENSMUSG00000057230	Aak1	ortholog_one2many	59.8824	53.0761	25	5.76	0	8.99897e-06	2.19667	0.573333	7.33783e-07	1.60571	2.71318
ENSDARG00000103957	aamdc	ENSMUSG00000035642	Aamdc	ortholog_one2one	75.4098	61.3333	100	72.33	1	0.42452	5.98	5.55	0.00233215	38.4427	30.1337
ENSDARG00000045019	aamp	ENSMUSG00000006299	Aamp	ortholog_one2one	62.7404	59.8624	0	36.59	0	4.51772e-07	11.08	55.09	5.03302e-07	84.0154	64.5134
ENSDARG00000036567	aanat1	ENSMUSG00000020804	Aanat	ortholog_one2many	69.6078	69.2683	0	0	0	4.86746e-08	7.75333	0	0.0598379	0.0283184	0
ENSDARG00000079802	aanat2	ENSMUSG00000020804	Aanat	ortholog_one2many	60.7655	61.9512	0	90.13	1	0.000275584	0.393333	0.0933333	0.0598379	0.0283184	0
ENSDARG00000018658	aar2	ENSMUSG00000027628	Aar2	ortholog_one2one	59.8958	59.8958	0	56.4	0	0.000412863	8.66	16.7033	0.234565	27.9218	24.8289
ENSDARG00000069142	aars	ENSMUSG00000031960	Aars	ortholog_one2one	80.5247	82.438	0	56.22	0	0.00418969	8.94667	5.93333	0.860679	13.617	12.763
ENSDARG00000071240	aars2	ENSMUSG00000023938	Aars2	ortholog_one2one	54.2628	55.2041	0	37.1	0	0.00549324	2.9	2.09667	5.22923e-05	6.15098	4.13324
ENSDARG00000015747	aarsd1	ENSMUSG00000075528	Aarsd1	ortholog_one2one	63.1961	63.3495	50	100	1	0.372154	3.16	2.90333	0.345381	16.2163	10.8528
ENSDARG00000022730	aasdh	ENSMUSG00000055923	Aasdh	ortholog_one2one	40.9722	42.9091	100	26.12	0	9.5254e-05	0	0.463333	7.45169e-05	2.77487	3.93071
ENSDARG00000037501	aasdhppt	ENSMUSG00000025894	Aasdhppt	ortholog_one2one	56.314	53.3981	100	95.41	1	7.24996e-07	9.24333	2.20333	0.000184654	11.5011	14.0884
ENSDARG00000051816	aass	ENSMUSG00000029695	Aass	ortholog_one2one	64.9198	65.5508	75	74.24	1	2.02615e-05	1.54667	0.233333	2.97581e-07	2.12075	5.66164
ENSDARG00000025467	aatf	ENSMUSG00000018697	Aatf	ortholog_one2one	49.5606	53.6122	75	60.9	1	0.000557967	13.5733	9.37	0.00493683	4.16351	5.0045
ENSDARG00000104442	aatkb	ENSMUSG00000025375	Aatk	ortholog_one2one	36.4514	43.9592	50	24.03	0	4.49779e-05	0.243333	1.07667	0.000903222	2.15758	2.73969
ENSDARG00000006031	abat	ENSMUSG00000057880	Abat	ortholog_one2one	70.2	70.2	50	68.06	0	0.0160699	3.90667	4.89333	7.5207e-10	1.52069	6.65411
ENSDARG00000074749	abca12	ENSMUSG00000050296	Abca12	ortholog_one2one	43.5957	43.5453	50	10.05	0	0.000287298	0.00666667	0.39	1	0	0
ENSDARG00000074635	abca1a	ENSMUSG00000015243	Abca1	ortholog_one2many	73.9859	74.215	0	44.23	0	2.84368e-06	2.62667	8.16333	7.22999e-08	0.34338	0.88484
ENSDARG00000079009	abca1b	ENSMUSG00000015243	Abca1	ortholog_one2many	72.2612	72.9323	75	1.55	1	4.16763e-06	0.0266667	0.99	7.22999e-08	0.34338	0.88484
ENSDARG00000013500	abca2	ENSMUSG00000026944	Abca2	ortholog_one2one	75.869	78.0518	50	53.87	0	7.78056e-06	62.59	15.94	1.08564e-06	2.36899	4.4454
ENSDARG00000100524	abca3b	ENSMUSG00000035435	Abca17	ortholog_one2many	46.5649	45.7588	50	43.75	0	0.170072	6.34333	7.19667	0.31216	0.0442563	0.0285342
ENSDARG00000057169	abca4a	ENSMUSG00000028125	Abca4	ortholog_one2many	63.5046	62.5974	25	59.89	0	7.51272e-07	0	2.58	1	0	0
ENSDARG00000062661	abca4b	ENSMUSG00000028125	Abca4	ortholog_one2many	62.2184	63.3766	50	26.9	0	0.510661	0.01	0.0333333	1	0	0
ENSDARG00000074041	abca5	ENSMUSG00000044749	Abca6	ortholog_one2many	36.9396	38.0542	50	34.25	0	3.46286e-06	5.55667	2.56	0.0112003	0.0908693	0.221701
ENSDARG00000061591	abcb10	ENSMUSG00000031974	Abcb10	ortholog_one2one	59.2958	58.8811	100	40.17	1	5.1864e-06	6.63667	1.90333	0.00256009	1.02577	1.57259
ENSDARG00000070078	abcb11b	ENSMUSG00000027048	Abcb11	ortholog_one2one	66.4948	68.3573	0	80.85	1	0.835258	0	0.00666667	1	0	0
ENSDARG00000010936	abcb4	ENSMUSG00000028970	Abcb1b	ortholog_one2many	61.4118	61.3636	75	45.1	1	5.85455e-05	0.1	1.05667	1	0	0
ENSDARG00000063297	abcb6a	ENSMUSG00000026198	Abcb6	ortholog_one2many	68.1021	50.7126	0	88.9	1	4.59934e-06	2.22333	0.28	0.108257	3.765	3.87392
ENSDARG00000074254	abcb6b	ENSMUSG00000026198	Abcb6	ortholog_one2many	60.9871	61.639	0	1.26	0	0.79957	0.36	0.376667	0.108257	3.765	3.87392
ENSDARG00000062795	abcb7	ENSMUSG00000031333	Abcb7	ortholog_one2one	74.0242	73.1383	75	40.35	1	2.98907e-05	21.3967	10.0533	0.00604448	6.93144	5.331
ENSDARG00000056672	abcb8	ENSMUSG00000028973	Abcb8	ortholog_one2one	58.4034	58.159	25	11.49	0	2.00486e-06	8.26667	2.1	0.000301645	20.355	16.1873
ENSDARG00000056200	abcb9	ENSMUSG00000029408	Abcb9	ortholog_one2one	52.4715	54.3307	50	50.13	0	5.47202e-08	45.36	2.77667	3.92964e-10	1.62537	10.2142
ENSDARG00000104719	abcc1	ENSMUSG00000023088	Abcc1	ortholog_one2one	70.6851	70.2225	50	80.19	1	3.64158e-05	2.2	0.676667	1.0576e-07	0.119186	0.54623
ENSDARG00000077988	abcc10	ENSMUSG00000032842	Abcc10	ortholog_one2one	50.4522	51.1796	0	53.16	0	0.000150849	0.81	0.24	0.000668027	0.959026	1.3768
ENSDARG00000014031	abcc2	ENSMUSG00000025194	Abcc2	ortholog_one2one	55.4411	55.8004	25	69.38	0	0.000452936	0	0.39	1	0	0
ENSDARG00000096662	abcc3	ENSMUSG00000020865	Abcc3	ortholog_one2one	63.5241	64.1919	0	38.88	0	0.00145621	2.43667	1.13333	4.37264e-07	0.257241	1.10148
ENSDARG00000058953	abcc4	ENSMUSG00000032849	Abcc4	ortholog_one2one	68.6511	68.7547	25	41.14	0	2.11245e-05	2.89667	0.916667	0.00394977	0.0981375	0.188455
ENSDARG00000061233	abcc5	ENSMUSG00000022822	Abcc5	ortholog_one2one	73.2819	72.7716	0	37.61	0	4.13237e-07	44.7067	16.32	0.00523666	4.70813	3.76968
ENSDARG00000016750	abcc6a	ENSMUSG00000030834	Abcc6	ortholog_one2many	44.9237	45.1936	0	3.17	0	0.000484602	0	0.363333	1	0.0328612	0
ENSDARG00000105403	abcc6b.1	ENSMUSG00000030834	Abcc6	ortholog_one2many	49.8894	30.1068	25	77.99	1	0.575884	0.02	0.00333333	1	0.0328612	0
ENSDARG00000094901	abcc6b.2	ENSMUSG00000030834	Abcc6	ortholog_one2many	44.2743	44.3925	25	21.62	0	0.561496	0	0.0166667	1	0.0328612	0
ENSDARG00000051879	abcc8	ENSMUSG00000040136	Abcc8	ortholog_one2many	69.0461	68.8287	25	4.73	0	0.0230429	0.563333	0.233333	0.000144931	4.85072	6.33901
ENSDARG00000077007	abcc8b	ENSMUSG00000040136	Abcc8	ortholog_one2many	75.6587	75.9446	0	79.29	1	0.0144104	0	0.893333	0.000144931	4.85072	6.33901
ENSDARG00000015985	abcc9	ENSMUSG00000030249	Abcc9	ortholog_one2one	79.1399	79.7542	25	65.89	0	0.0163567	0.34	0.616667	0	0.0942455	0
ENSDARG00000074876	abcd1	ENSMUSG00000031378	Abcd1	ortholog_one2one	67.1018	69.837	50	50.08	0	1.49291e-05	1.11667	0.06	3.59984e-05	0.679661	1.88749
ENSDARG00000059409	abcd2	ENSMUSG00000055782	Abcd2	ortholog_one2one	70.7269	48.583	25	100	1	0.000295894	1.36333	0.03	3.59196e-09	5.52857	0.969531
ENSDARG00000104085	abcd3a	ENSMUSG00000028127	Abcd3	ortholog_one2many	76.176	76.176	50	24.78	0	0.0147725	26.9867	23.9667	0.0256058	15.4657	12.9302
ENSDARG00000002947	abcd3b	ENSMUSG00000028127	Abcd3	ortholog_one2many	83.2317	82.8528	100	1.76	1	0.00488091	9.35	7.03667	0.0256058	15.4657	12.9302
ENSDARG00000061770	abcd4	ENSMUSG00000021240	Abcd4	ortholog_one2one	66.8874	66.6667	0	44.01	0	7.06085e-06	16.1733	1.53333	2.79522e-07	4.61396	8.61428
ENSDARG00000007216	abce1	ENSMUSG00000058355	Abce1	ortholog_one2one	90.1503	90.1503	25	100	1	0.00138395	25.6667	33.2767	0.758652	9.93485	9.39891
ENSDARG00000031795	abcf1	ENSMUSG00000038762	Abcf1	ortholog_one2one	66.8187	70.0119	25	48.2	0	0.66786	95.1433	92.6233	0.00102564	12.7753	10.6551
ENSDARG00000038785	abcf2a	ENSMUSG00000028953	Abcf2	ortholog_one2many	87.7651	85.6688	0	1.94	0	1.12246e-07	164.863	48.07	1.91287e-10	84.9843	116.959
ENSDARG00000052331	abcf2b	ENSMUSG00000028953	Abcf2	ortholog_one2many	86.8506	85.1911	0	13.36	0	1.94326e-07	21.9	0.816667	1.91287e-10	84.9843	116.959
ENSDARG00000063475	abcg1	ENSMUSG00000024030	Abcg1	ortholog_one2one	84.9926	85.8859	0	84.98	1	2.81247e-08	50.9967	2.81	1.82839e-08	0.85162	3.45014
ENSDARG00000100075	abcg2a	ENSMUSG00000029802	Abcg2	ortholog_many2many	54.4324	53.2724	0	16.07	0	4.6633e-07	0	4.80333	0.111434	0.00276312	0.0690851
ENSDARG00000016818	abcg2d	ENSMUSG00000029802	Abcg2	ortholog_many2many	54.6493	50.9893	25	23.07	0	#N/A	0	0	0.111434	0.00276312	0.0690851
ENSDARG00000061047	abcg4a	ENSMUSG00000032131	Abcg4	ortholog_one2many	76.8634	76.6254	75	19.44	1	0.915071	0	0.00333333	0.00394977	0	0.095678
ENSDARG00000078068	abcg4b	ENSMUSG00000032131	Abcg4	ortholog_one2many	79.5632	78.9474	50	69.15	0	7.86355e-09	25.8167	0.153333	0.00394977	0	0.095678
ENSDARG00000063078	abcg5	ENSMUSG00000040505	Abcg5	ortholog_one2one	58.589	58.589	75	65.47	1	0.491661	0	0.0233333	1	0	0
ENSDARG00000063059	abcg8	ENSMUSG00000024254	Abcg8	ortholog_one2one	58.7116	59.584	100	26.96	1	#N/A	0	0	1	0	0
ENSDARG00000076435	abhd10a	ENSMUSG00000033157	Abhd10	ortholog_one2many	57.0934	55.5556	25	2.74	0	0.00017374	2.21	4.4	0.000289419	11.2113	11.7325
ENSDARG00000075627	abhd10b	ENSMUSG00000033157	Abhd10	ortholog_one2many	56.993	54.8822	25	4.56	0	2.62096e-05	10.6767	33.09	0.000289419	11.2113	11.7325
ENSDARG00000069501	abhd11	ENSMUSG00000040532	Abhd11	ortholog_one2one	46.6877	48.2085	50	22.05	0	1.2802e-06	16.34	4.88333	0.142151	12.3614	12.6238
ENSDARG00000071004	abhd12	ENSMUSG00000032046	Abhd12	ortholog_one2one	64.9215	62.3116	50	1.9	0	1.6416e-05	36.8067	2.86333	1.47906e-13	355.373	76.3138
ENSDARG00000069828	ABHD12B (1 of many)	ENSMUSG00000090121	Abhd12b	ortholog_one2many	38.3285	37.0474	25	9.7	0	#N/A	0	0	1	0	0.00732815
ENSDARG00000059209	abhd13	ENSMUSG00000040396	Abhd13	ortholog_one2one	79.822	79.822	50	99.8	1	1.35484e-05	13.7533	5.06333	2.29166e-08	10.0314	19.9512
ENSDARG00000058367	abhd14a	ENSMUSG00000042210	Abhd14a	ortholog_one2one	45.1852	45.8647	0	42.8	0	0.00184347	4.28	2.04	6.29756e-09	3.10457	11.3887
ENSDARG00000100531	abhd14b	ENSMUSG00000042073	Abhd14b	ortholog_one2one	59.1549	60	0	85.47	1	2.61712e-05	2.53333	9.46667	0.0201961	46.1678	57.5271
ENSDARG00000078768	abhd15a	ENSMUSG00000000686	Abhd15	ortholog_one2one	47.9744	49.0196	0	37.88	0	1.18604e-05	2.60667	6.70333	2.69394e-06	1.56346	0.00474552
ENSDARG00000078929	abhd16a	ENSMUSG00000055882	Abhd16b	ortholog_one2many	42.9098	49.1561	0	9.76	0	2.36081e-07	54.5067	17.7533	0.00444378	0.0920751	0.533581
ENSDARG00000091433	abhd17aa	ENSMUSG00000003346	Abhd17a	ortholog_one2many	79.6296	83.2258	0	0	0	0.00843441	1.66667	0.896667	3.95716e-05	63.7019	44.6822
ENSDARG00000043084	abhd17ab	ENSMUSG00000003346	Abhd17a	ortholog_one2many	74.184	80.6452	0	100	1	1.08806e-05	4.37	1.45	3.95716e-05	63.7019	44.6822
ENSDARG00000035571	abhd17b	ENSMUSG00000047368	Abhd17b	ortholog_one2one	93.0556	93.0556	100	79.29	1	0.00195521	4.38333	7.78333	3.56489e-08	26.3995	14.2074
ENSDARG00000058452	abhd17c	ENSMUSG00000038459	Abhd17c	ortholog_one2one	89.4558	82.1875	100	100	1	8.57856e-07	35.77	13.0833	0.0983869	15.8501	16.1493
ENSDARG00000101961	abhd18	ENSMUSG00000037818	Abhd18	ortholog_one2one	70.9251	69.3966	0	68.08	0	0.000301812	10.44	5.32	0.690758	2.31206	2.20843
ENSDARG00000025797	abhd2a	ENSMUSG00000039202	Abhd2	ortholog_one2many	76.0664	75.5294	25	33.79	0	2.79104e-07	189.477	36.55	0.31216	0.268778	0.20697
ENSDARG00000045804	abhd2b	ENSMUSG00000039202	Abhd2	ortholog_one2many	74.7685	76	75	20.25	1	1.88316e-09	173.477	0.00666667	0.31216	0.268778	0.20697
ENSDARG00000018809	abhd3	ENSMUSG00000002475	Abhd3	ortholog_one2one	65.2913	65.4501	0	90.34	1	2.79857e-06	5.37	1.17667	2.29762e-06	5.26307	2.76394
ENSDARG00000102887	abhd4	ENSMUSG00000040997	Abhd4	ortholog_one2one	54.8223	60.8451	25	75.81	1	0.680786	23.0967	22.7033	4.45189e-09	63.4495	36.5938
ENSDARG00000100388	abhd5b	ENSMUSG00000032540	Abhd5	ortholog_one2one	50.8333	52.1368	25	51	0	9.06728e-06	0.00333333	0.996667	1.55227e-06	11.5554	6.86461
ENSDARG00000060756	abhd6a	ENSMUSG00000025277	Abhd6	ortholog_one2many	66.9528	46.4286	50	57.75	0	1.7865e-06	1.86667	0.05	0.000395995	86.887	72.6683
ENSDARG00000070894	abhd6b	ENSMUSG00000025277	Abhd6	ortholog_one2many	69.9115	70.5357	0	57.03	0	#N/A	0	0	0.000395995	86.887	72.6683
ENSDARG00000103518	abhd8a	ENSMUSG00000007950	Abhd8	ortholog_one2many	56.639	62.1868	0	0	0	0.00533859	0.743333	0	1.1226e-07	42.8281	23.7271
ENSDARG00000076620	abhd8b	ENSMUSG00000007950	Abhd8	ortholog_one2many	64.3805	66.287	50	59.54	0	0.000173293	0	0.366667	1.1226e-07	42.8281	23.7271
ENSDARG00000010155	abi1a	ENSMUSG00000058835	Abi1	ortholog_one2many	83.8509	84.1996	50	79.16	1	2.64159e-05	1.31	5.87	0.00125222	14.7383	12.1802
ENSDARG00000062991	abi1b	ENSMUSG00000058835	Abi1	ortholog_one2many	77.6892	81.0811	0	1.2	0	0.00145321	2.01333	3.78667	0.00125222	14.7383	12.1802
ENSDARG00000058207	abi2a	ENSMUSG00000026782	Abi2	ortholog_one2many	65.1568	76.7967	50	53.79	0	6.29402e-05	17.2333	32.2367	1.33415e-06	5.45971	3.61309
ENSDARG00000014875	abi2b	ENSMUSG00000026782	Abi2	ortholog_one2many	74.4235	72.8953	25	43.91	0	0.000213133	45.5833	32.8533	1.33415e-06	5.45971	3.61309
ENSDARG00000060072	abi3a	ENSMUSG00000018381	Abi3	ortholog_one2many	26.0241	29.4278	0	2.74	0	5.19618e-05	1.01333	4.05667	0.000510246	0	0.111532
ENSDARG00000063283	abi3b	ENSMUSG00000018381	Abi3	ortholog_one2many	32.1586	39.782	0	0	0	0.37384	0.873333	0.713333	0.000510246	0	0.111532
ENSDARG00000062156	abi3bpa	ENSMUSG00000035258	Abi3bp	ortholog_one2many	41.2739	27.4809	50	28.61	0	6.69631e-08	0.0266667	24.0867	0.00394977	0.104863	0.185163
ENSDARG00000071095	abi3bpb	ENSMUSG00000035258	Abi3bp	ortholog_one2many	35.2047	25.5301	100	27.42	0	3.3298e-06	0.24	3.97	0.00394977	0.104863	0.185163
ENSDARG00000035187	abl1	ENSMUSG00000026842	Abl1	ortholog_one2one	71.2303	67.4256	25	97.72	1	4.5613e-06	4.69	1.22	4.83953e-06	0.613962	1.08971
ENSDARG00000013841	abl2	ENSMUSG00000026596	Abl2	ortholog_one2one	69.9559	67.1743	25	92.66	1	0.00115866	1.02667	2.73333	0.0126123	0.445944	0.26858
ENSDARG00000060149	ablim1a	ENSMUSG00000025085	Ablim1	ortholog_one2many	71.0791	57.3751	25	0.91	0	0.000217665	0	0.473333	0.00309142	1.30712	1.48186
ENSDARG00000045064	ablim1b	ENSMUSG00000025085	Ablim1	ortholog_one2many	80.791	33.2172	75	20.79	1	0.307753	8.07667	7.39	0.00309142	1.30712	1.48186
ENSDARG00000055223	ablim2	ENSMUSG00000029095	Ablim2	ortholog_one2one	60.7038	62.3494	25	53.94	0	0.0076018	1.83	0.666667	2.41513e-11	13.0742	36.8156
ENSDARG00000088168	ablim3	ENSMUSG00000032735	Ablim3	ortholog_one2one	74.6706	74.7801	75	1.8	1	0.00198536	0	0.593333	1.2975e-11	0.571392	19.4821
ENSDARG00000019207	abo	ENSMUSG00000026829	Gbgt1	ortholog_one2many	47.3684	41.4986	0	37.08	0	0.00136488	0	0.606667	1	0	0
ENSDARG00000033854	abrab	ENSMUSG00000042895	Abra	ortholog_one2one	51.532	49.3333	25	73.07	0	0.055327	0.01	0.0933333	1	0	0
ENSDARG00000042876	abracl	ENSMUSG00000078453	Abracl	ortholog_one2one	81.4815	81.4815	50	100	1	3.77099e-06	1.55667	20.89	0.839486	6.28733	5.68716
ENSDARG00000043339	abraxas2a	ENSMUSG00000035234	Abraxas1	ortholog_one2one	36.8286	35.3808	100	19.32	0	0.00135401	3.81667	2.46333	0.000246212	4.14903	5.98628
ENSDARG00000098907	abraxas2b	ENSMUSG00000030965	Abraxas2	ortholog_one2one	58.8915	60.1415	0	34.81	0	0.48407	5.58667	5.40667	6.18756e-05	2.74301	3.98715
ENSDARG00000043666	abt1	ENSMUSG00000036376	Abt1	ortholog_one2one	41.3115	46.8401	0	51.57	0	0.0463075	6.69	4.93667	0.0876912	30.1478	26.6242
ENSDARG00000063354	abtb1	ENSMUSG00000030083	Abtb1	ortholog_one2one	69.7479	69.4561	0	99.52	1	0.00136483	2.22333	0.736667	0.000368947	9.41857	10.631
ENSDARG00000059751	abtb2a	ENSMUSG00000032724	Abtb2	ortholog_one2many	68.2171	68.75	0	2.56	0	0.492158	0.176667	0.13	1.8179e-05	2.91027	1.48341
ENSDARG00000062000	abtb2b	ENSMUSG00000032724	Abtb2	ortholog_one2many	64.3141	63.1836	0	87.72	1	5.83644e-07	0	3.52	1.8179e-05	2.91027	1.48341
ENSDARG00000004687	acaa1	ENSMUSG00000036138	Acaa1a	ortholog_one2many	72.488	71.4623	50	80.42	1	0.000176149	32.1433	20.6067	0.0313564	10.636	8.66919
ENSDARG00000038881	acaa2	ENSMUSG00000036880	Acaa2	ortholog_one2many	78.481	46.8514	0	6.21	0	1.72249e-06	25.4	55.96	1.88582e-08	39.4313	17.5403
ENSDARG00000078512	acaca	ENSMUSG00000020532	Acaca	ortholog_one2one	85.3975	87.0362	50	62.3	0	0.033732	4.64667	3.79333	2.09509e-09	0.802204	2.15885
ENSDARG00000061994	acacb	ENSMUSG00000042010	Acacb	ortholog_one2one	73.4702	71.6095	50	52.43	0	0.0484339	0.453333	0.573333	0.77905	0.134712	0.11739
ENSDARG00000045411	acad11	ENSMUSG00000090150	Acad11	ortholog_one2one	62.6788	61.8742	0	47.94	0	2.03964e-05	1.48333	3.74667	4.00245e-05	52.243	28.248
ENSDARG00000042658	acad8	ENSMUSG00000031969	Acad8	ortholog_one2one	76.0766	76.9976	50	43.47	0	1.34854e-05	23.0167	7.35	2.79919e-06	14.1806	9.40488
ENSDARG00000055620	acad9	ENSMUSG00000027710	Acad9	ortholog_one2one	67.1429	67.68	0	23.99	0	0.000379805	6.13	8.59	6.68132e-06	7.35162	8.81658
ENSDARG00000088357	acadl	ENSMUSG00000026003	Acadl	ortholog_one2one	70.8145	72.7907	0	45.09	0	5.85824e-07	16.21	59.76	0.0030972	6.01133	3.9705
ENSDARG00000038900	acadm	ENSMUSG00000062908	Acadm	ortholog_one2one	79.3427	80.285	25	14.96	0	2.36081e-07	114.163	325.79	3.20879e-10	45.4338	14.6167
ENSDARG00000030781	acads	ENSMUSG00000029545	Acads	ortholog_one2one	74.5679	73.301	0	10.84	0	1.15724e-07	4.53667	26.0733	0.000537861	0.929713	0.49599
ENSDARG00000076780	acadsb	ENSMUSG00000030861	Acadsb	ortholog_one2many	56.25	52.0833	0	16.51	0	6.49415e-07	155.053	52.85	7.55123e-05	31.5311	24.9118
ENSDARG00000098174	ACADSB (1 of many)	ENSMUSG00000030861	Acadsb	ortholog_one2many	64.455	62.963	25	0	0	#N/A	#N/A	#N/A	7.55123e-05	31.5311	24.9118
ENSDARG00000016687	acadvl	ENSMUSG00000018574	Acadvl	ortholog_one2one	66.4643	66.7683	0	40.62	0	0.244256	35.12	32.5467	0.00132315	42.4396	34.4619
ENSDARG00000035891	acana	ENSMUSG00000030607	Acan	ortholog_one2many	37.916	32.5985	25	14.69	0	0.184553	0.486667	0.386667	0.609596	0.120734	0.1566
ENSDARG00000045799	acanb	ENSMUSG00000030607	Acan	ortholog_one2many	51.3158	3.65854	50	11.13	0	#N/A	0	0	0.609596	0.120734	0.1566
ENSDARG00000056346	acap1	ENSMUSG00000001588	Acap1	ortholog_one2one	55.6143	56.8919	0	52.83	0	3.41794e-06	0.0866667	1.75667	0.00394977	0	0.0708821
ENSDARG00000060783	acap2	ENSMUSG00000049076	Acap2	ortholog_one2many	64.0777	68.5714	25	100	1	9.91602e-05	6.85	1.02667	0.305045	2.68764	2.35367
ENSDARG00000056478	ACAP2 (1 of many)	ENSMUSG00000049076	Acap2	ortholog_one2many	69.5761	72.4675	0	13.3	0	#N/A	0	0	0.305045	2.68764	2.35367
ENSDARG00000045888	acat1	ENSMUSG00000032047	Acat1	ortholog_one2one	76.1905	75.4717	0	46.2	0	5.12889e-08	130.797	22.78	4.2327e-08	24.1461	16.9623
ENSDARG00000007127	acat2	ENSMUSG00000023832	Acat2	ortholog_one2many	73.4177	73.0479	50	44.42	0	0.000239013	49.5067	30.71	5.53458e-10	58.998	24.7345
ENSDARG00000042623	acbd3	ENSMUSG00000026499	Acbd3	ortholog_one2one	65.8759	68.7619	0	37.87	0	4.68617e-07	67.8833	20.2433	0.589016	15.7645	14.5079
ENSDARG00000027070	acbd4	ENSMUSG00000056938	Acbd4	ortholog_one2one	30.9406	38.2263	50	11.16	0	1.42743e-08	14.6267	0.323333	0.000140805	54.2459	43.8331
ENSDARG00000039456	acbd6	ENSMUSG00000033701	Acbd6	ortholog_one2one	59	62.766	75	60.25	1	9.91253e-05	10.07	3.55667	0.0166914	5.51788	4.56461
ENSDARG00000094730	acbd7	ENSMUSG00000026644	Acbd7	ortholog_one2one	64.7727	64.7727	50	93.82	1	5.42576e-05	36.93	12.7833	9.49396e-07	2327.66	1753.7
ENSDARG00000052124	accs	ENSMUSG00000075023	Accsl	ortholog_one2many	22.8166	36.0345	25	7.83	0	0.00119002	1.14333	3.24667	0.000486934	0	0.215256
ENSDARG00000079166	ace	ENSMUSG00000020681	Ace	ortholog_one2one	60.3474	60.8994	0	72.24	0	0.000757157	0	0.36	1	0	0
ENSDARG00000016918	ace2	ENSMUSG00000015405	Ace2	ortholog_one2one	55.6235	56.5217	50	10.83	0	0.639361	0	0.0166667	0.0618856	0	0.0838399
ENSDARG00000010347	acer1	ENSMUSG00000045019	Acer1	ortholog_one2one	47.3868	49.8168	50	43.44	0	1.26293e-06	30.91	1.4	1	0.0101136	0.0184654
ENSDARG00000077782	acer2	ENSMUSG00000038007	Acer2	ortholog_one2one	81.9495	82.5455	0	57.53	0	3.37832e-06	0.763333	4.52333	7.99527e-10	5.37646	11.26
ENSDARG00000093366	acer3	ENSMUSG00000030760	Acer3	ortholog_one2one	68.3019	67.7903	0	84.89	1	0.00136496	0	0.803333	0.0766984	1.14153	1.24801
ENSDARG00000031796	ache	ENSMUSG00000023328	Ache	ortholog_one2one	58.6751	60.5863	50	47.51	0	2.41099e-06	4.97333	0.393333	1.94948e-08	3.90771	0.186611
ENSDARG00000054290	acin1a	ENSMUSG00000022185	Acin1	ortholog_one2many	35.5838	33.4828	25	44.15	0	0.00898193	268.787	218.387	4.88937e-05	1.88023	2.80954
ENSDARG00000026842	acin1b	ENSMUSG00000022185	Acin1	ortholog_one2many	55.2448	23.6173	0	17.22	0	0.00591426	19.22	16.69	4.88937e-05	1.88023	2.80954
ENSDARG00000062478	ackr3a	ENSMUSG00000044337	Ackr3	ortholog_one2many	53.5912	53.5912	0	0	0	1.95228e-07	58.48	0.466667	1.33186e-05	9.63942	6.26553
ENSDARG00000058179	ackr3b	ENSMUSG00000044337	Ackr3	ortholog_one2many	46.7337	51.3812	50	89.81	1	0.365015	29.5733	30.9233	1.33186e-05	9.63942	6.26553
ENSDARG00000078729	ackr4a	ENSMUSG00000079355	Ackr4	ortholog_one2many	44.9086	49.1429	0	92.09	0	#N/A	0	0	0.539538	5.61463	4.06588
ENSDARG00000040133	ackr4b	ENSMUSG00000079355	Ackr4	ortholog_one2many	41.9355	48.2857	0	0.43	0	2.36081e-07	0	2.22667	0.539538	5.61463	4.06588
ENSDARG00000099079	aclya	ENSMUSG00000020917	Acly	ortholog_one2many	82.4482	83.1971	25	31.16	0	1.505e-05	24.0433	8.72667	0.000406462	30.5813	30.8482
ENSDARG00000055652	aclyb	ENSMUSG00000020917	Acly	ortholog_one2many	87.2711	86.5577	25	100	1	0.00854074	1.18	0.683333	0.000406462	30.5813	30.8482
ENSDARG00000062549	acmsd	ENSMUSG00000026348	Acmsd	ortholog_one2one	81.8452	81.8452	75	58.06	1	0.924116	0.0133333	0.01	1	0	0.0107558
ENSDARG00000026376	aco1	ENSMUSG00000028405	Aco1	ortholog_one2one	82.6966	82.7896	0	57.81	0	0.54539	5.17	5.44667	4.83155e-05	10.2497	7.66031
ENSDARG00000007294	aco2	ENSMUSG00000022477	Aco2	ortholog_one2one	82.1519	83.2051	75	68.26	1	5.34355e-06	73.3933	43.4567	0.00374037	74.3684	73.8603
ENSDARG00000058229	acot11a	ENSMUSG00000034853	Acot11	ortholog_one2many	62.0035	58.4691	75	3.56	1	1.56465e-07	0	3.40667	0.241504	0.0506353	0
ENSDARG00000042122	acot11b	ENSMUSG00000034853	Acot11	ortholog_one2many	61.1966	58.3062	25	35.65	0	0.011835	3.06	4.01	0.241504	0.0506353	0
ENSDARG00000054534	ACOT12	ENSMUSG00000021620	Acot12	ortholog_one2one	48.7352	51.9784	75	11.48	0	0.000297386	0	0.613333	0.000510246	0	0.106051
ENSDARG00000061728	acot13	ENSMUSG00000006717	Acot13	ortholog_one2one	67.8082	70.7143	75	39.53	1	0.00976831	15.5033	12.7067	3.44682e-06	69.3181	50.984
ENSDARG00000042510	acot20	ENSMUSG00000042540	Acot5	ortholog_many2many	42.369	44.1805	75	0	0	4.12677e-05	3.08	8.58333	0.0904704	0.0296613	0.144655
ENSDARG00000042513	acot21	ENSMUSG00000042540	Acot5	ortholog_many2many	41.5179	44.1805	50	0	0	#N/A	0	0	0.0904704	0.0296613	0.144655
ENSDARG00000058945	acot22	ENSMUSG00000042540	Acot5	ortholog_many2many	42.6941	44.4181	50	47.01	0	#N/A	0	0	0.0904704	0.0296613	0.144655
ENSDARG00000018653	acot7	ENSMUSG00000028937	Acot7	ortholog_one2one	67.1309	62.7604	100	48.06	1	0.000657012	13.2633	6.96333	2.57598e-05	156.331	159.604
ENSDARG00000014138	acot8	ENSMUSG00000017307	Acot8	ortholog_one2one	65.625	65.625	0	70.6	0	2.18187e-06	22.8933	8.29667	1.53185e-05	13.1291	7.28433
ENSDARG00000058352	acot9.1	ENSMUSG00000047565	Acot10	ortholog_many2many	58.7558	58.0866	50	23.62	0	0.00162575	10.7633	8.10667	0.477011	0.0454447	0.0807562
ENSDARG00000058390	acot9.2	ENSMUSG00000047565	Acot10	ortholog_many2many	59.2941	57.4032	25	34.56	0	2.00909e-06	11.43	2.33667	0.477011	0.0454447	0.0807562
ENSDARG00000014727	acox1	ENSMUSG00000020777	Acox1	ortholog_one2one	67.1212	67.0197	50	91.85	1	0.00164812	37.1	26.1567	2.20889e-06	17.0318	11.0731
ENSDARG00000038865	acox3	ENSMUSG00000029098	Acox3	ortholog_one2one	61.8644	62.5714	50	81.69	1	5.51958e-05	1.60333	2.59667	3.47723e-07	1.18009	2.65559
ENSDARG00000020149	acoxl	ENSMUSG00000027380	Acoxl	ortholog_one2one	57.3248	56.962	25	33.1	0	2.06457e-05	4.73333	1.22667	1	0	0
ENSDARG00000076486	acp1	ENSMUSG00000044573	Acp1	ortholog_one2one	70.8861	70.8861	75	37.42	1	1.83175e-05	62.8533	36.39	0.0402987	26.153	23.2125
ENSDARG00000007244	acp2	ENSMUSG00000002103	Acp2	ortholog_one2one	54.5226	51.3002	0	60.2	0	0.00252391	24.21	14.48	0.00350341	17.6017	18.7448
ENSDARG00000019763	acp5a	ENSMUSG00000001348	Acp5	ortholog_one2one	54.2773	56.2691	0	7.29	0	9.92578e-09	0	13.41	0.00497629	0.100087	0.612774
ENSDARG00000040064	acp6	ENSMUSG00000028093	Acp6	ortholog_one2one	41.4815	40.1914	25	36.98	0	0.000881663	42.9533	30.8667	0.000108466	5.51101	3.37455
ENSDARG00000062077	acsbg1	ENSMUSG00000032281	Acsbg1	ortholog_one2one	59.6439	55.7559	50	33.75	0	#N/A	0	0	0.0598379	0	0.0915151
ENSDARG00000004094	acsbg2	ENSMUSG00000024209	1700061G19Rik	ortholog_one2many	37.1537	41.844	50	67.67	0	1.20111e-07	20.5167	3.33	1	0	0
ENSDARG00000061201	acsf2	ENSMUSG00000076435	Acsf2	ortholog_one2one	53.9604	53.1707	25	29.18	0	1.23165e-06	0.02	2.73333	0.31216	0.146521	0.122077
ENSDARG00000059503	ACSF3	ENSMUSG00000015016	Acsf3	ortholog_one2one	57.3402	56.9468	100	87.09	1	0.0140301	3.71667	2.46	0.615903	1.82891	1.79881
ENSDARG00000030514	acsl1a	ENSMUSG00000018796	Acsl1	ortholog_one2many	68.5796	68.3834	50	65.9	0	2.8284e-07	0.283333	3.70667	8.72047e-11	16.9447	38.8818
ENSDARG00000003854	acsl1b	ENSMUSG00000018796	Acsl1	ortholog_one2many	64.8494	64.6638	0	0	0	0.0108621	4.99	7.48667	8.72047e-11	16.9447	38.8818
ENSDARG00000032079	acsl3a	ENSMUSG00000032883	Acsl3	ortholog_one2many	73.8397	72.9167	50	0	0	0.948837	0.496667	0.513333	4.23883e-13	129.703	297.183
ENSDARG00000014674	acsl3b	ENSMUSG00000032883	Acsl3	ortholog_one2many	67.8822	67.2222	0	82.01	1	4.38308e-08	11.7967	1.90667	4.23883e-13	129.703	297.183
ENSDARG00000004078	acsl4a	ENSMUSG00000031278	Acsl4	ortholog_one2many	74.9292	74.4023	25	88.37	1	2.21346e-07	37.2733	7.86	1.50144e-06	45.9741	29.2421
ENSDARG00000010752	acsl4b	ENSMUSG00000031278	Acsl4	ortholog_one2many	68.2563	64.4163	0	0.83	0	1.61045e-06	20.36	6.27667	1.50144e-06	45.9741	29.2421
ENSDARG00000075931	acsl5	ENSMUSG00000024981	Acsl5	ortholog_one2one	67.5477	67.3499	100	4.37	1	0.448667	0.00333333	0.0333333	5.66709e-07	8.48966	2.96064
ENSDARG00000004880	acsm3	ENSMUSG00000030935	Acsm3	ortholog_one2one	62.4365	63.6207	0	35.16	0	3.54132e-07	0	1.55667	0.661029	0.180037	0.120539
ENSDARG00000044142	acss1	ENSMUSG00000027452	Acss1	ortholog_one2one	67.6768	68.7683	0	66.35	0	1.68545e-05	3.48333	6.89	0.0352652	0	0.0572607
ENSDARG00000037781	acss2	ENSMUSG00000027605	Acss2	ortholog_one2one	72.2857	72.1826	0	67.13	0	0.0624125	6.07	6.96667	5.33823e-06	29.1336	23.2145
ENSDARG00000032218	acss3	ENSMUSG00000035948	Acss3	ortholog_one2one	63.1285	66.2757	75	37.25	1	4.77476e-06	0.97	5.88667	4.07483e-06	3.04148	4.98894
ENSDARG00000045180	acta2	ENSMUSG00000068614	Actc1	ortholog_one2many	99.2042	99.2042	0	0	0	1.92653e-09	0.0166667	120.107	1	0	0
ENSDARG00000037746	actb1	ENSMUSG00000029580	Actb	ortholog_one2many	98.9333	98.9333	50	2.03	0	4.19921e-07	320.947	947.307	0.334615	27.5474	25.0543
ENSDARG00000037870	actb2	ENSMUSG00000029580	Actb	ortholog_one2many	99.2	99.2	100	100	1	1.12246e-07	850.793	3359.55	0.334615	27.5474	25.0543
ENSDARG00000079111	ACTC1 (1 of many)	ENSMUSG00000068614	Actc1	ortholog_one2many	97.6127	97.6127	0	0	0	1.08203e-07	0.00333333	8.28	1	0	0
ENSDARG00000070828	actl6a	ENSMUSG00000027671	Actl6a	ortholog_one2one	88.345	88.345	50	97.69	1	2.17351e-05	35.35	22.56	0.779223	18.9365	17.7549
ENSDARG00000034107	actl6b	ENSMUSG00000029712	Actl6b	ortholog_one2one	85.9155	85.9155	0	47.08	0	#N/A	0	0	0.000462593	8.67902	5.56619
ENSDARG00000007219	actn1	ENSMUSG00000015143	Actn1	ortholog_one2one	91.9069	92.9372	25	30.91	0	2.96275e-05	1.22333	4.34	6.49406e-06	1.44014	3.77785
ENSDARG00000071090	actn2b	ENSMUSG00000052374	Actn2	ortholog_one2one	85.906	85.906	0	0.85	0	0.0021741	0	0.433333	0.000672364	0	0.149337
ENSDARG00000013755	actn3a	ENSMUSG00000006457	Actn3	ortholog_one2many	83.0357	82.6667	0	49.02	0	3.49504e-07	0.04	3.51	0.00505561	0.73399	0.44449
ENSDARG00000001431	actn3b	ENSMUSG00000006457	Actn3	ortholog_one2many	83.9644	83.7778	0	0	0	1.68533e-07	0.00666667	2.74	0.00505561	0.73399	0.44449
ENSDARG00000011611	actr1	ENSMUSG00000037351	Actr1b	ortholog_one2one	94.4149	94.4149	0	91.07	1	3.24487e-06	86.1833	35.7467	2.24214e-06	30.0505	19.0415
ENSDARG00000038432	actr10	ENSMUSG00000021076	Actr10	ortholog_one2one	75.6627	75.2998	0	81.1	1	0.000316381	37.61	27.0767	6.35352e-10	60.8359	25.4223
ENSDARG00000052438	actr2a	ENSMUSG00000099104	Gm17087	ortholog_one2many	16.2437	41.0256	0	0	0	1.32936e-05	7.18667	17.0233	1	0	0
ENSDARG00000091138	actr3	ENSMUSG00000026341	Actr3	ortholog_one2many	97.1831	49.5215	25	2.28	0	0.000139594	54.0067	94.61	5.2324e-07	26.6499	18.9359
ENSDARG00000008790	actr3b	ENSMUSG00000056367	Actr3b	ortholog_one2one	87.0588	88.5167	75	0	1	1.69607e-08	7.09333	0.0233333	1.20003e-05	1.08983	2.56446
ENSDARG00000098235	actr5	ENSMUSG00000037761	Actr5	ortholog_one2one	55.7432	54.2763	0	82.37	1	3.43542e-05	7.52667	2.29667	1.97867e-05	3.74229	5.99572
ENSDARG00000021370	actr6	ENSMUSG00000019948	Actr6	ortholog_one2one	82.8283	82.8283	0	100	1	0.0219548	13.5767	10.4633	9.89031e-05	18.0557	11.9069
ENSDARG00000103610	actr8	ENSMUSG00000015971	Actr8	ortholog_one2one	75.2809	75.1603	50	53.49	0	0.44702	3.76667	4.16	0.117092	43.1599	42.5143
ENSDARG00000018968	acvr1ba	ENSMUSG00000000532	Acvr1b	ortholog_one2many	78.1124	77.0297	50	7.6	0	2.04319e-07	48.8833	7.11	3.21192e-05	0.526655	1.24839
ENSDARG00000052142	acvr1bb	ENSMUSG00000000532	Acvr1b	ortholog_one2many	79.2079	79.2079	0	0	0	0.00118397	0.383333	0.02	3.21192e-05	0.526655	1.24839
ENSDARG00000086172	ACVR1C	ENSMUSG00000026834	Acvr1c	ortholog_one2one	67.7507	50.7099	25	0.92	0	#N/A	0	0	3.58423e-05	0	0.434872
ENSDARG00000014986	acvr1l	ENSMUSG00000026836	Acvr1	ortholog_one2one	65.0198	64.6365	0	36.06	0	7.69887e-06	32.23	15.9867	0.0648458	2.8058	2.17173
ENSDARG00000104700	acvr2ab	ENSMUSG00000052155	Acvr2a	ortholog_one2one	74.1617	73.2943	25	13.79	0	0.929433	0.0933333	0.103333	4.96101e-08	6.13301	10.0284
ENSDARG00000044422	acvr2b	ENSMUSG00000061393	Acvr2b	ortholog_one2many	76.2745	72.5746	25	17.39	0	0.172586	0.536667	0.37	0.0200024	3.60068	4.7774
ENSDARG00000103108	ACVR2B (1 of many)	ENSMUSG00000061393	Acvr2b	ortholog_one2many	73.3855	69.9627	0	0.45	0	0.0229652	0.203333	0.0766667	0.0200024	3.60068	4.7774
ENSDARG00000018179	acvrl1	ENSMUSG00000000530	Acvrl1	ortholog_one2one	56.9721	56.9721	50	0	0	1.00135e-08	0	11.2667	1	0	0.00712187
ENSDARG00000038475	acy1	ENSMUSG00000023262	Acy1	ortholog_one2one	59.5238	61.2745	0	63.27	0	9.06937e-06	38.94	21.9133	0.000259976	2.47784	3.91834
ENSDARG00000093003	acy3.1	ENSMUSG00000024866	Acy3	ortholog_one2many	40.4459	39.9371	25	0	0	0.00126213	1.71	3.4	0.00029476	4.85473	2.56235
ENSDARG00000005525	acy3.2	ENSMUSG00000024866	Acy3	ortholog_one2many	39.3293	40.566	0	0	0	2.63848e-05	0.556667	2.17333	0.00029476	4.85473	2.56235
ENSDARG00000086271	acyp2	ENSMUSG00000060923	Acyp2	ortholog_one2one	47.1264	38.6792	0	4.28	0	9.78943e-05	0.786667	2.79	3.06078e-07	17.9962	6.57982
ENSDARG00000003113	ada	ENSMUSG00000017697	Ada	ortholog_one2one	63.5359	65.3409	75	4.24	1	5.78106e-05	3.65	8.64667	0.0237618	0.409116	0.694083
ENSDARG00000089181	adad1	ENSMUSG00000027719	Adad1	ortholog_one2one	48.2944	43.4572	50	68.87	0	#N/A	0	0	0.00542273	0	0.237917
ENSDARG00000105626	adad2	ENSMUSG00000024266	Adad2	ortholog_one2one	31.7215	29.2335	0	5.66	0	9.24335e-06	0	0.573333	1	0	0
ENSDARG00000012986	adal	ENSMUSG00000027259	Adal	ortholog_one2one	60.3448	58.3333	0	55.78	0	0.032829	1.72333	2.57667	0.200005	5.53925	4.73974
ENSDARG00000053468	adam10a	ENSMUSG00000054693	Adam10	ortholog_one2many	72.4422	58.6115	100	6.48	1	0.0057172	10.7367	13.55	0.00221449	12.2376	14.0788
ENSDARG00000015502	adam10b	ENSMUSG00000054693	Adam10	ortholog_one2many	73.2634	74.6328	0	16.93	0	6.70677e-05	9.96333	2.43	0.00221449	12.2376	14.0788
ENSDARG00000079204	adam11	ENSMUSG00000020926	Adam11	ortholog_one2one	60.8527	60.5398	0	9.65	0	2.18561e-09	67.6067	0.0566667	5.0376e-05	0.146457	0.675256
ENSDARG00000079068	adam12	ENSMUSG00000054555	Adam12	ortholog_one2one	58.5498	59.9114	75	19.21	1	0.0332815	0	0.09	2.77814e-08	0.769448	0.0421793
ENSDARG00000089213	adam15	ENSMUSG00000028041	Adam15	ortholog_one2one	37.0256	41.7824	50	6.33	0	0.0415139	0.0466667	0.143333	0.704794	4.92737	4.6412
ENSDARG00000043213	adam17a	ENSMUSG00000052593	Adam17	ortholog_one2many	58.2444	58.0378	50	31.54	0	0.00851165	2.45333	3.46333	9.36875e-08	4.01766	5.47457
ENSDARG00000093093	adam17b	ENSMUSG00000052593	Adam17	ortholog_one2many	57.9572	57.6832	50	27.03	0	0.784502	0.383333	0.356667	9.36875e-08	4.01766	5.47457
ENSDARG00000059693	adam19a	ENSMUSG00000027318	Adam33	ortholog_one2one	39.089	46.2986	0	10.59	0	7.61651e-06	0.00666667	1.52667	1	0	0
ENSDARG00000067545	adam19b	ENSMUSG00000011256	Adam19	ortholog_one2one	45.8288	45.9783	25	22.35	0	0.00677065	0.636667	0.176667	0.00097748	0	0.118002
ENSDARG00000060532	adam22	ENSMUSG00000040537	Adam22	ortholog_one2one	62.4183	63.385	50	34.37	0	0.142196	0	0.0533333	0.00338367	1.57197	1.87637
ENSDARG00000062323	adam23a	ENSMUSG00000025964	Adam23	ortholog_one2one	63.035	58.6248	75	13.64	1	5.39652e-05	0.203333	1	0.000260342	0.0317841	0.197185
ENSDARG00000035514	adam28	ENSMUSG00000022056	Adam7	ortholog_one2many	31.634	30.6717	25	20.06	0	0.000268796	0	0.813333	1	0	0
ENSDARG00000001452	adam8a	ENSMUSG00000025473	Adam8	ortholog_one2many	38.6714	39.4673	50	35.27	0	0.00015541	0.01	0.303333	1.76186e-10	7.40796	0.646923
ENSDARG00000057644	adam8b	ENSMUSG00000025473	Adam8	ortholog_one2many	36.63	36.3196	25	0.34	0	1.1304e-05	0.533333	2.90333	1.76186e-10	7.40796	0.646923
ENSDARG00000010070	adam9	ENSMUSG00000031555	Adam9	ortholog_one2one	59.3137	56.0834	0	2.79	0	1.2243e-06	0	2.44667	7.6498e-06	12.3562	7.66915
ENSDARG00000103519	adamts1	ENSMUSG00000022893	Adamts1	ortholog_one2one	52.4366	55.5785	100	68.89	1	1.2824e-07	0	4.96333	3.06758e-09	0.332257	4.06187
ENSDARG00000075188	adamts10	ENSMUSG00000024299	Adamts10	ortholog_one2one	65.8845	66.1232	25	43.71	0	1.56176e-05	0.00333333	0.596667	0.0272086	0.114298	0.252895
ENSDARG00000067549	adamts12	ENSMUSG00000047497	Adamts12	ortholog_one2one	47.6667	44.6875	0	5.04	0	0.117396	0.103333	0.2	1	0.0111596	0
ENSDARG00000076270	adamts13	ENSMUSG00000014852	Adamts13	ortholog_one2one	36.9159	38.7798	0	22.79	0	3.54011e-05	0	0.4	0.0618856	0.00457416	0.065742
ENSDARG00000078494	adamts14	ENSMUSG00000059901	Adamts14	ortholog_one2one	65.3217	49.6683	25	80.11	1	7.46974e-05	0.0466667	0.716667	1	0	0
ENSDARG00000029124	adamts15a	ENSMUSG00000033453	Adamts15	ortholog_one2many	61.691	62.2105	75	55.05	1	#N/A	0	0	1.17201e-08	0.103086	1.73343
ENSDARG00000033544	adamts15b	ENSMUSG00000033453	Adamts15	ortholog_one2many	63.2086	62.2105	50	11.5	0	0.00157356	0	0.326667	1.17201e-08	0.103086	1.73343
ENSDARG00000074646	adamts16	ENSMUSG00000049538	Adamts16	ortholog_one2one	61.9506	36.9067	50	28.35	0	#N/A	0	0	1	0	0
ENSDARG00000075555	adamts17	ENSMUSG00000058145	Adamts17	ortholog_one2one	76.2953	52.4955	50	77.52	1	6.36105e-08	0	5.73	1	0.195048	0.191284
ENSDARG00000001999	adamts18	ENSMUSG00000053399	Adamts18	ortholog_one2one	63.8264	65.1354	0	41.21	0	0.739104	0.06	0.0466667	1	0	0
ENSDARG00000075930	adamts2	ENSMUSG00000036545	Adamts2	ortholog_one2one	54.5744	56.554	0	7.96	0	0.156742	0	0.146667	0.00162814	1.3232	1.57887
ENSDARG00000060127	adamts3	ENSMUSG00000043635	Adamts3	ortholog_one2one	68.6242	67.9402	50	32.1	0	1.09576e-06	0	1.34	0.0352652	0	0.142715
ENSDARG00000100307	adamts5	ENSMUSG00000022894	Adamts5	ortholog_one2one	61.3177	62.043	75	84.33	1	0.341016	0	0.0366667	0.486042	0.0830914	0.0537368
ENSDARG00000041982	adamts6	ENSMUSG00000046169	Adamts6	ortholog_one2one	82.0788	82.0054	100	56.68	1	0.0012033	0.0333333	0.316667	0.0002453	1.11047	0.61543
ENSDARG00000102478	ADAMTS7	ENSMUSG00000032363	Adamts7	ortholog_one2one	43.7545	36.5721	0	7.15	0	0.0393604	0	0.0866667	0.241504	0	0.0428862
ENSDARG00000007709	adamts8a	ENSMUSG00000031994	Adamts8	ortholog_one2many	52.2624	51.0497	75	39.19	1	9.5254e-05	0	0.463333	0.446813	0	0.0178341
ENSDARG00000077778	adamts9	ENSMUSG00000030022	Adamts9	ortholog_one2one	42.9158	46.4444	50	72.1	0	0.000606267	0.47	0.146667	1	0	0.00125804
ENSDARG00000074033	adamtsl2	ENSMUSG00000036040	Adamtsl2	ortholog_one2one	60.4004	56.7398	50	54.62	0	0.166395	0.0333333	0.09	1	0	0
ENSDARG00000027903	adamtsl3	ENSMUSG00000070469	Adamtsl3	ortholog_one2one	48.4091	49.9414	75	4.61	0	2.30325e-06	0.07	1.66667	0.184847	0.0691316	0.120073
ENSDARG00000052118	adamtsl5	ENSMUSG00000043822	Adamtsl5	ortholog_one2one	31.9703	35.4639	0	0.92	0	2.12449e-07	0	1.96333	0.00481536	0.121202	0.342591
ENSDARG00000055439	adamtsl7	ENSMUSG00000032289	Thsd4	ortholog_one2one	49.2582	32.613	0	1.33	0	0.453436	0	0.03	0	0.00351292	0.0825023
ENSDARG00000070565	adap2	ENSMUSG00000020709	Adap2	ortholog_one2one	59.2593	58.7927	75	44.26	1	1.76845e-05	0.0433333	5.21	0.0801625	0.144175	0.314213
ENSDARG00000012389	adar	ENSMUSG00000027951	Adar	ortholog_one2one	38.4504	45.0764	0	53.16	0	0.00040655	4.71667	2.62	0.0216127	1.80597	1.3105
ENSDARG00000041609	adarb1a	ENSMUSG00000020262	Adarb1	ortholog_one2many	70.6944	71.5893	25	47.62	0	0.280501	0.146667	0.09	1.42366e-08	0.612715	2.85952
ENSDARG00000003544	adarb1b	ENSMUSG00000020262	Adarb1	ortholog_one2many	77.5393	76.2307	25	14.74	0	7.31114e-05	1.1	0.21	1.42366e-08	0.612715	2.85952
ENSDARG00000071823	adarb2	ENSMUSG00000052551	Adarb2	ortholog_one2one	64.9526	64.4295	75	56.71	1	0.0190702	0.563333	0.2	1	0.00508083	0.00789
ENSDARG00000061348	adat1	ENSMUSG00000031949	Adat1	ortholog_one2one	49.5708	46.2926	50	65.18	0	0.00221593	3.07667	1.45333	0.00494012	1.78241	2.29976
ENSDARG00000041944	adat2	ENSMUSG00000019808	Adat2	ortholog_one2one	59.3458	66.4921	75	7.27	1	8.38591e-05	0.8	3.34667	0.0541933	0.960577	0.586367
ENSDARG00000005640	adat3	ENSMUSG00000113640	Adat3	ortholog_one2many	48.5119	46.7049	25	84.06	0	0.540517	0.953333	1.10333	#N/A	#N/A	#N/A
ENSDARG00000062561	adck1	ENSMUSG00000021044	Adck1	ortholog_one2one	69.4818	68.9524	50	53.37	0	0.0021963	7.8	5.69	4.65359e-07	21.2957	33.7457
ENSDARG00000073923	adck2	ENSMUSG00000046947	Adck2	ortholog_one2many	50.0835	48.6224	25	71.57	0	0.000665031	2.83667	1.29333	1.87213e-05	9.62627	12.2993
ENSDARG00000020123	adck3	ENSMUSG00000026489	Coq8a	ortholog_one2many	64.7266	56.8992	50	7.27	0	0.835258	9.2	9.07667	8.085e-07	20.5734	11.8008
ENSDARG00000101130	adck4	ENSMUSG00000003762	Coq8b	ortholog_one2one	50.641	59.2871	25	12.25	0	7.50153e-05	17.7267	8.49	3.27213e-06	3.88601	5.78283
ENSDARG00000075405	adck5	ENSMUSG00000022550	Adck5	ortholog_one2one	58.7219	58.4192	25	79.93	1	7.73105e-07	4.48667	0.433333	3.73989e-05	6.72249	8.57413
ENSDARG00000069026	adcy1a	ENSMUSG00000020431	Adcy1	ortholog_one2many	70.1077	69.8569	50	1.84	0	0.0357136	0.0333333	0.13	0.000123553	0.395759	0.0467843
ENSDARG00000088634	adcy1b	ENSMUSG00000020431	Adcy1	ortholog_one2many	73.0216	54.4723	25	61.96	0	0.484506	0	0.03	0.000123553	0.395759	0.0467843
ENSDARG00000058392	adcy2a	ENSMUSG00000021536	Adcy2	ortholog_one2many	74.4308	77.6256	0	41.39	0	0.641873	0.233333	0.26	8.30599e-10	19.6292	7.17533
ENSDARG00000014588	adcy2b	ENSMUSG00000021536	Adcy2	ortholog_one2many	77.9221	82.1918	75	48.22	1	4.39429e-05	0.863333	2.61667	8.30599e-10	19.6292	7.17533
ENSDARG00000077145	adcy3a	ENSMUSG00000020654	Adcy3	ortholog_one2many	76.9437	75.1965	0	66.33	0	#N/A	0	0	0.89343	2.24336	2.09114
ENSDARG00000017437	adcy3b	ENSMUSG00000020654	Adcy3	ortholog_one2many	66.0797	62.2707	0	0	0	0.201532	0	0.05	0.89343	2.24336	2.09114
ENSDARG00000091342	adcy5	ENSMUSG00000022840	Adcy5	ortholog_one2one	78.1619	73.4548	75	61.88	1	5.96538e-05	0.79	0.23	0.00478626	0.0942851	0.301213
ENSDARG00000061445	adcy6a	ENSMUSG00000022994	Adcy6	ortholog_one2many	70.6985	71.0616	75	50.39	1	0.00431986	3.32333	1.65	1.91486e-07	0.48784	1.16706
ENSDARG00000027797	adcy6b	ENSMUSG00000022994	Adcy6	ortholog_one2many	70.6567	72.774	50	51.42	0	0.000133906	1.60333	0.313333	1.91486e-07	0.48784	1.16706
ENSDARG00000060070	adcy7	ENSMUSG00000031659	Adcy7	ortholog_one2one	53.6718	53.8672	100	1.72	1	0.00395571	0.26	0.516667	0.111434	0	0.0459015
ENSDARG00000031783	adcy8	ENSMUSG00000022376	Adcy8	ortholog_one2one	84.3115	59.8078	50	47.92	0	8.72058e-09	20.0267	0.173333	2.86378e-08	3.00615	7.65408
ENSDARG00000100869	adcy9	ENSMUSG00000005580	Adcy9	ortholog_one2many	56.9593	58.98	50	75.33	1	0.00425487	0.00666667	0.226667	7.95313e-05	0.574636	1.52493
ENSDARG00000027740	adcyap1b	ENSMUSG00000024256	Adcyap1	ortholog_one2one	53.7143	53.7143	0	26.15	0	4.0276e-07	47.34	2.15333	3.15323e-06	0.30454	2.64548
ENSDARG00000105201	adcyap1r1a	ENSMUSG00000029778	Adcyap1r1	ortholog_one2many	67.4322	65.121	0	5.79	0	0.165129	0.01	0.0633333	1	0	0
ENSDARG00000053724	adcyap1r1b	ENSMUSG00000029778	Adcyap1r1	ortholog_one2many	75.0562	67.3387	0	7.52	0	0.000857689	0	0.266667	1	0	0
ENSDARG00000103962	add1	ENSMUSG00000029106	Add1	ortholog_one2one	65.5797	73.8775	0	58.35	0	0.178185	11.0733	10.08	6.49255e-08	26.2108	31.9748
ENSDARG00000074581	add2	ENSMUSG00000030000	Add2	ortholog_one2one	57.6981	53.2414	25	7.09	0	4.52099e-06	1.44667	5.14333	0.241504	0.00221128	0.04055
ENSDARG00000040874	add3a	ENSMUSG00000025026	Add3	ortholog_one2one	68.8988	65.5807	25	58.16	0	0.068479	27.71	24.9	0.00103775	11.9519	10.0063
ENSDARG00000005595	adgb	ENSMUSG00000050994	Adgb	ortholog_one2one	6.05031	25	100	36.61	0	1.71026e-07	3.38333	0.0366667	1	0	0
ENSDARG00000054177	adgra1a	ENSMUSG00000025475	Adgra1	ortholog_one2one	47.2308	53.1142	0	62.13	0	0.0951368	0.176667	0.11	1	0	0
ENSDARG00000076994	adgra2	ENSMUSG00000031486	Adgra2	ortholog_one2one	50.0366	51.1976	0	10.7	0	0.0154827	0.266667	0.686667	0.241504	0.0353402	0.0730096
ENSDARG00000073673	adgra3	ENSMUSG00000029090	Adgra3	ortholog_one2one	58.8721	32.6718	75	25.18	1	4.72749e-05	1.58333	3.35333	1.10142e-05	15.0968	17.5849
ENSDARG00000075133	adgrb1a	ENSMUSG00000034730	Adgrb1	ortholog_one2many	61.9662	48.6094	0	33.57	0	5.86434e-05	0.993333	3.19667	1	0.00357165	0.0067184
ENSDARG00000078529	adgrb1b	ENSMUSG00000034730	Adgrb1	ortholog_one2many	64.1596	62.0101	0	43.81	0	0.0197286	0	0.18	1	0.00357165	0.0067184
ENSDARG00000025667	adgrb2	ENSMUSG00000028782	Adgrb2	ortholog_one2one	61.2598	24.9199	25	6.98	0	0.000475152	0.613333	0	8.24213e-08	0.0939129	1.63365
ENSDARG00000059832	adgrb3	ENSMUSG00000033569	Adgrb3	ortholog_one2one	78.4686	78.7779	75	85.69	1	5.12796e-06	0.86	0.0533333	1	0	0.000872994
ENSDARG00000053344	adgrd1	ENSMUSG00000044017	Adgrd1	ortholog_one2one	73.3333	19.4906	0	58.34	0	0.0283505	0	0.09	1	0	0.010843
ENSDARG00000075855	adgre10	ENSMUSG00000004730	Adgre1	ortholog_many2many	23.7681	17.6155	0	3.98	0	1.2975e-06	14.89	1.7	1	0	0
ENSDARG00000056062	adgre14	ENSMUSG00000004730	Adgre1	ortholog_many2many	27.3852	16.6488	0	2.43	0	0.267017	0	0.04	1	0	0
ENSDARG00000096588	adgre15	ENSMUSG00000004730	Adgre1	ortholog_many2many	28.9628	15.8969	25	3.98	0	#N/A	0	0	1	0	0
ENSDARG00000096622	adgre16	ENSMUSG00000004730	Adgre1	ortholog_many2many	28.3401	15.0376	25	3.98	0	0.462228	0	0.0233333	1	0	0
ENSDARG00000095297	adgre17	ENSMUSG00000004730	Adgre1	ortholog_many2many	30.8204	14.9302	25	3.98	0	#N/A	0	0	1	0	0
ENSDARG00000096644	adgre18	ENSMUSG00000004730	Adgre1	ortholog_many2many	26.2032	15.7895	25	3.98	0	0.904377	0.00333333	0	1	0	0
ENSDARG00000096649	adgre19	ENSMUSG00000004730	Adgre1	ortholog_many2many	28.2787	14.8228	25	6.95	0	9.01328e-05	0.463333	0	1	0	0
ENSDARG00000104083	adgre5b.2	ENSMUSG00000002885	Adgre5	ortholog_one2many	25.8297	21.8826	25	0.62	0	0.000234263	0	1.46333	8.9503e-07	0.968176	2.95813
ENSDARG00000089904	adgre5b.3	ENSMUSG00000002885	Adgre5	ortholog_one2many	28.3093	26.4059	25	0.73	0	1.54117e-06	0	2.78667	8.9503e-07	0.968176	2.95813
ENSDARG00000095494	adgre6	ENSMUSG00000004730	Adgre1	ortholog_many2many	35.3107	13.4264	25	3.98	0	#N/A	0	0	1	0	0
ENSDARG00000041399	adgre7	ENSMUSG00000004730	Adgre1	ortholog_many2many	28.8032	15.2524	25	3.98	0	0.524824	0.0233333	0	1	0	0
ENSDARG00000079050	adgre8	ENSMUSG00000004730	Adgre1	ortholog_many2many	28.5132	15.0376	25	3.98	0	1	0.00333333	0.00333333	1	0	0
ENSDARG00000096577	adgre9	ENSMUSG00000004730	Adgre1	ortholog_many2many	25.1142	17.7229	25	3.98	0	0.485946	0	0.02	1	0	0
ENSDARG00000075134	adgrf11	ENSMUSG00000041293	Adgrf1	ortholog_many2many	25.3535	27.6432	50	11.49	0	0.000516592	0	0.58	1	0	0
ENSDARG00000087870	adgrf3a	ENSMUSG00000067642	Adgrf3	ortholog_one2many	19.8242	20.4844	0	0	0	0.0034095	0.583333	0.0766667	1	0	0
ENSDARG00000093008	adgrf3b	ENSMUSG00000067642	Adgrf3	ortholog_one2many	21.3583	21.8971	0	0	0	9.12889e-05	0	1.13667	1	0	0
ENSDARG00000091757	adgrf6	ENSMUSG00000041293	Adgrf1	ortholog_many2many	35.119	19.4934	50	0.12	0	7.53532e-05	0	1.18667	1	0	0
ENSDARG00000086445	adgrf7	ENSMUSG00000041293	Adgrf1	ortholog_many2many	14.9425	28.6344	50	11.49	0	#N/A	0	0	1	0	0
ENSDARG00000093316	adgrf8	ENSMUSG00000041293	Adgrf1	ortholog_many2many	16.8698	28.9648	50	0	0	0.812852	0	0.00666667	1	0	0
ENSDARG00000088937	ADGRG2 (1 of many)	ENSMUSG00000031298	Adgrg2	ortholog_one2many	34.8993	36.0753	0	1.71	0	0.724808	0	0.01	0.000336661	0.595881	0.253757
ENSDARG00000088137	adgrg2a	ENSMUSG00000031298	Adgrg2	ortholog_one2many	33.269	34.1923	0	9.61	0	#N/A	0	0	0.000336661	0.595881	0.253757
ENSDARG00000074782	adgrg3	ENSMUSG00000061577	Adgrg5	ortholog_one2many	30.888	30.5344	50	31.01	0	4.35026e-06	0	0.693333	1	0	0
ENSDARG00000105416	adgrg4a	ENSMUSG00000053852	Adgrg4	ortholog_one2many	4.32973	24.0741	75	2.98	0	0.0263733	0	0.08	1	0	0
ENSDARG00000094386	adgrg4b	ENSMUSG00000053852	Adgrg4	ortholog_one2many	12.4521	30.0926	50	11.11	0	4.46438e-05	0	1.34	1	0	0
ENSDARG00000054137	adgrg6	ENSMUSG00000039116	Adgrg6	ortholog_one2one	45.3226	48.2403	100	25.13	0	3.59447e-07	6.03	42.3367	6.92342e-06	0.754887	0.144404
ENSDARG00000071088	adgrg7.1	ENSMUSG00000022755	Adgrg7	ortholog_one2many	32.838	28.1529	75	0.35	0	0.0499156	0	0.1	1	0	0
ENSDARG00000071085	adgrg7.2	ENSMUSG00000022755	Adgrg7	ortholog_one2many	37.5	7.64331	25	0.35	0	#N/A	0	0	1	0	0
ENSDARG00000089292	adgrl1a	ENSMUSG00000013033	Adgrl1	ortholog_one2one	68.5283	71.146	0	17.75	0	3.03223e-05	1.43	0.136667	3.20586e-06	1.09437	2.05697
ENSDARG00000069356	adgrl2a	ENSMUSG00000028184	Adgrl2	ortholog_one2many	75.5233	63.08	50	45.11	0	7.78121e-05	4.44333	2.44	0.0303158	1.16158	1.22052
ENSDARG00000075899	adgrl2b.1	ENSMUSG00000028184	Adgrl2	ortholog_one2many	55.7895	17.8211	0	2.23	0	0.0461943	0.453333	0.0766667	0.0303158	1.16158	1.22052
ENSDARG00000090624	ADGRL3 (1 of many)	ENSMUSG00000037605	Adgrl3	ortholog_one2many	72.6058	63.383	0	66.51	0	0.0135275	2.57333	1.84333	0.2251	0.694079	0.752023
ENSDARG00000061121	adgrl3.1	ENSMUSG00000037605	Adgrl3	ortholog_one2many	70.8442	70.7064	0	24.1	0	0.00159343	5.51333	1.68333	0.2251	0.694079	0.752023
ENSDARG00000013653	adgrl4	ENSMUSG00000039167	Adgrl4	ortholog_one2one	51.9728	51.6915	50	8.84	0	0.0023685	0.39	1.17667	1	0	0.0107144
ENSDARG00000021137	adgrv1	ENSMUSG00000069170	Adgrv1	ortholog_one2one	51.7909	50.9686	100	79.42	1	3.81184e-05	3.93333	2.06667	1	0.465332	0.440545
ENSDARG00000080010	adh5	ENSMUSG00000028138	Adh5	ortholog_one2one	81.383	81.8182	25	15.3	0	1.0669e-07	14.0933	78.8233	3.43848e-05	16.277	11.0449
ENSDARG00000091211	adh8a	ENSMUSG00000074207	Adh1	ortholog_many2many	56.4987	56.8	50	0	0	8.35082e-07	0.66	18.51	4.76258e-06	0.189475	1.33032
ENSDARG00000024278	adh8b	ENSMUSG00000074207	Adh1	ortholog_many2many	51.3298	51.4667	50	0	0	2.54774e-08	0.56	48.5333	4.76258e-06	0.189475	1.33032
ENSDARG00000053518	adhfe1	ENSMUSG00000025911	Adhfe1	ortholog_one2one	71.6981	73.5484	25	19.01	0	4.68776e-05	16.15	9.09	1.20162e-05	1.12301	0.194242
ENSDARG00000020448	adi1	ENSMUSG00000020629	Adi1	ortholog_one2one	64.0884	64.8045	50	75.7	1	0.00430525	16.1467	20.05	6.28226e-07	89.8494	65.0657
ENSDARG00000062228	adipoqa	ENSMUSG00000022878	Adipoq	ortholog_one2many	45.6274	48.583	0	0	0	0.000457694	0	0.44	1	0	0
ENSDARG00000100086	adipoqb	ENSMUSG00000022878	Adipoq	ortholog_one2many	49.1639	59.5142	0	38.68	0	0.323195	0	0.0366667	1	0	0
ENSDARG00000002912	adipor1a	ENSMUSG00000026457	Adipor1	ortholog_one2many	81.0667	81.0667	75	95.22	1	1.06902e-08	330.397	30.6933	0.366516	117.458	108.139
ENSDARG00000042717	adipor1b	ENSMUSG00000026457	Adipor1	ortholog_one2many	79.0451	79.4667	25	0	0	2.20983e-08	153.867	24.9633	0.366516	117.458	108.139
ENSDARG00000101849	adipor2	ENSMUSG00000030168	Adipor2	ortholog_one2one	78.771	73.057	25	40.4	0	2.2732e-06	48.16	18.8433	3.42371e-09	9.49358	25.0086
ENSDARG00000039429	adka	ENSMUSG00000039197	Adk	ortholog_one2many	77.7159	77.2853	75	10.17	1	0.00977032	6.87667	8.68667	0.0111491	19.5892	15.5969
ENSDARG00000095947	adkb	ENSMUSG00000039197	Adk	ortholog_one2many	78.8406	75.3463	50	16.32	0	0.00165437	27.6967	35.67	0.0111491	19.5892	15.5969
ENSDARG00000045708	adm2a	ENSMUSG00000054136	Adm2	ortholog_one2many	33.1169	34	25	19.69	0	0.222657	26.9633	28.3667	1	0	0
ENSDARG00000078875	adm2b	ENSMUSG00000054136	Adm2	ortholog_one2many	33.8235	30.6667	75	0	0	#N/A	0	0	1	0	0
ENSDARG00000015263	adma	ENSMUSG00000030790	Adm	ortholog_one2one	32.7485	30.4348	100	0	0	1.95875e-06	5.40667	1.47333	0.0289194	0	0.261233
ENSDARG00000060937	adnp2a	ENSMUSG00000053950	Adnp2	ortholog_one2many	27.1383	22.0601	0	3.76	0	1.28735e-05	3.55667	0.99	0.668973	2.67624	2.55324
ENSDARG00000028431	adnp2b	ENSMUSG00000053950	Adnp2	ortholog_one2many	22.869	18.8841	0	25.34	0	3.28943e-07	30.52	6.96333	0.668973	2.67624	2.55324
ENSDARG00000062002	adnpa	ENSMUSG00000051149	Adnp	ortholog_one2many	47.4716	41.5162	0	5.28	0	1.33707e-05	17.6167	7.72667	0.129503	1.22228	2.43809
ENSDARG00000074293	adnpb	ENSMUSG00000051149	Adnp	ortholog_one2many	54.337	49.1877	25	37.37	0	1.45424e-05	2.70333	0.906667	0.129503	1.22228	2.43809
ENSDARG00000042827	adoa	ENSMUSG00000057134	Ado	ortholog_one2many	57.4297	55.8594	0	0	0	2.74085e-05	5.81333	13.5933	0.000738764	4.90684	5.90649
ENSDARG00000101898	adob	ENSMUSG00000057134	Ado	ortholog_one2many	59.2742	57.4219	50	98.69	1	0.000409311	6.56333	0	0.000738764	4.90684	5.90649
ENSDARG00000070056	adora1a	ENSMUSG00000042429	Adora1	ortholog_one2many	67.9654	48.1595	0	0	0	0.639361	0	0.0166667	0.0598379	0.0452748	0.010604
ENSDARG00000075694	adora1b	ENSMUSG00000042429	Adora1	ortholog_one2many	63.0499	65.9509	0	100	1	0.0688595	0	0.21	0.0598379	0.0452748	0.010604
ENSDARG00000033706	adora2aa	ENSMUSG00000020178	Adora2a	ortholog_one2many	53.8462	58.0488	50	71.31	0	#N/A	0	0	1	0	0
ENSDARG00000058488	adora2ab	ENSMUSG00000020178	Adora2a	ortholog_one2many	53.6913	58.5366	0	0	0	0.915071	0	0.00333333	1	0	0
ENSDARG00000002533	adora2b	ENSMUSG00000018500	Adora2b	ortholog_one2one	58.1197	61.4458	50	31.69	0	#N/A	0	0	1	0	0
ENSDARG00000026246	ADORA3 (1 of many)	ENSMUSG00000000562	Adora3	ortholog_one2many	39.521	41.3793	50	0	0	#N/A	0	0	1	0	0
ENSDARG00000063525	adpgk	ENSMUSG00000025236	Adpgk	ortholog_one2one	62.6506	62.9032	50	69.15	0	4.20601e-08	4.39	0.11	0.00129939	13.6439	9.87248
ENSDARG00000040712	adprh	ENSMUSG00000002844	Adprh	ortholog_one2one	49.0085	47.7901	0	0	0	0.000419464	8.31	16.6333	0.0610092	92.5223	82.2077
ENSDARG00000041589	adprhl1	ENSMUSG00000031448	Adprhl1	ortholog_one2one	69.4286	68.8385	100	100	1	0.114418	0	0.146667	3.19275e-07	7.07063	3.32337
ENSDARG00000019338	adprhl2	ENSMUSG00000042558	Adprhl2	ortholog_one2one	50.5405	50.5405	0	34.29	0	0.602549	6.89	7.28667	2.5191e-06	27.5764	19.1158
ENSDARG00000026090	adprm	ENSMUSG00000020910	Adprm	ortholog_one2one	50.9317	48.2353	0	82.26	1	0.000160472	14.4233	6.03667	5.8176e-10	15.2779	25.8454
ENSDARG00000028725	adra1aa	ENSMUSG00000045875	Adra1a	ortholog_one2many	56.2887	58.5837	25	72.71	0	#N/A	0	0	1	0	0
ENSDARG00000027638	adra1ab	ENSMUSG00000045875	Adra1a	ortholog_one2many	51.5081	47.6395	50	0	0	#N/A	0	0	1	0	0
ENSDARG00000011317	adra1ba	ENSMUSG00000050541	Adra1b	ortholog_one2many	58.642	55.3398	50	77.2	1	2.44103e-05	0	0.453333	0.111434	0	0.041505
ENSDARG00000041173	adra1bb	ENSMUSG00000050541	Adra1b	ortholog_one2many	58.2121	54.3689	0	0	0	0.43359	0	0.0266667	0.111434	0	0.041505
ENSDARG00000024101	adra1d	ENSMUSG00000027335	Adra1d	ortholog_one2one	57.2301	50	50	82.81	1	0.676317	0	0.0133333	1	0	0
ENSDARG00000040841	adra2a	ENSMUSG00000033717	Adra2a	ortholog_one2one	65.2062	54.4086	50	93.44	1	0.229054	0	0.0433333	0.241504	0	0.0171264
ENSDARG00000102096	adra2b	ENSMUSG00000058620	Adra2b	ortholog_one2many	44.4008	49.8896	50	16.7	0	0.774887	0.03	0.0166667	1	0	0
ENSDARG00000041008	ADRA2B (1 of many)	ENSMUSG00000058620	Adra2b	ortholog_one2many	49.3243	48.3444	0	0	0	#N/A	0	0	1	0	0
ENSDARG00000069669	adra2c	ENSMUSG00000045318	Adra2c	ortholog_one2one	61.8056	58.2969	75	0	1	0.105702	0	0.0766667	0.000136648	0.558361	1.14407
ENSDARG00000007490	adrb1	ENSMUSG00000035283	Adrb1	ortholog_one2one	58.0488	51.073	100	77.91	1	#N/A	0	0	1	0.00900047	0
ENSDARG00000088124	adrb2a	ENSMUSG00000045730	Adrb2	ortholog_one2many	51.3447	50.2392	50	75.01	1	0.00020338	0	0.52	0.00578759	0.0743862	0.214261
ENSDARG00000054510	adrb2b	ENSMUSG00000045730	Adrb2	ortholog_one2many	52.5926	50.9569	0	5.19	0	3.01525e-05	0.666667	0.00666667	0.00578759	0.0743862	0.214261
ENSDARG00000053646	adrb3a	ENSMUSG00000031489	Adrb3	ortholog_one2many	42.1307	43.5	25	74.17	0	5.3283e-08	0	7.12667	1	0	0
ENSDARG00000052919	adrb3b	ENSMUSG00000031489	Adrb3	ortholog_one2many	40	40.5	0	0	0	0.12021	0	0.07	1	0	0
ENSDARG00000104094	adrbk2	ENSMUSG00000024858	Grk2	ortholog_one2one	84.7384	84.6154	0	98.38	1	0.000681237	0.666667	0.273333	0.812708	2.82502	2.71698
ENSDARG00000058560	adrm1	ENSMUSG00000042165	Gm9774	ortholog_one2many	77.3537	74.6929	50	100	1	0.690922	10.8867	11.2567	0.353667	0.591255	0.318008
ENSDARG00000017049	adsl	ENSMUSG00000022407	Adsl	ortholog_one2one	76.1411	75.8264	0	89.08	1	9.19396e-05	66.7367	43.29	1.71942e-05	9.48724	10.7905
ENSDARG00000002071	adss	ENSMUSG00000015961	Adss	ortholog_one2one	83.0769	82.8947	75	78.48	1	6.41982e-06	3.06667	0.6	0.257449	8.61326	8.28136
ENSDARG00000099517	adssl1	ENSMUSG00000011148	Adssl1	ortholog_one2one	77.5109	77.6805	50	36.35	0	2.95812e-06	0.913333	9.77	0.0888049	7.04881	5.99691
ENSDARG00000091726	aebp1	ENSMUSG00000020473	Aebp1	ortholog_one2many	48.3366	43.7943	0	47.33	0	1.32334e-06	0.6	8.73333	3.90841e-10	3.34221	15.3966
ENSDARG00000006901	AEBP1 (1 of many)	ENSMUSG00000020473	Aebp1	ortholog_one2many	37.6905	41.6667	0	6.79	0	2.18561e-09	0.00333333	48.86	3.90841e-10	3.34221	15.3966
ENSDARG00000006038	aebp2	ENSMUSG00000030232	Aebp2	ortholog_one2one	63.1325	51.9841	75	47.16	1	0.000991437	5.9	7.8	0.645376	1.65773	1.50991
ENSDARG00000021805	aes	ENSMUSG00000054452	Aes	ortholog_one2many	81.407	82.2335	50	0	0	1.56179e-05	0.66	2.95667	7.63807e-09	331.056	208.635
ENSDARG00000055284	afap1	ENSMUSG00000029094	Afap1	ortholog_one2one	64.3921	70.9986	25	81.41	1	2.20838e-05	0.00333333	0.523333	1.9436e-09	2.36797	5.80884
ENSDARG00000089162	afap1l1a	ENSMUSG00000033032	Afap1l1	ortholog_one2many	54.9072	53.9062	50	1.38	0	1.13842e-05	0.506667	2.53	3.13015e-07	0.557583	3.80252
ENSDARG00000056453	afap1l1b	ENSMUSG00000033032	Afap1l1	ortholog_one2many	54.3507	52.8646	25	2.27	0	5.08974e-08	0	10.2	3.13015e-07	0.557583	3.80252
ENSDARG00000074806	afap1l2	ENSMUSG00000025083	Afap1l2	ortholog_one2one	47.8463	48.7544	75	33.55	0	1.31773e-07	0.153333	5.71667	0.622592	7.06729	6.48385
ENSDARG00000052242	aff2	ENSMUSG00000031189	Aff2	ortholog_one2one	50.6698	50.5503	50	74.54	1	5.05148e-07	8.21	1.48	0.00097748	0.00955846	0.122954
ENSDARG00000079575	aff3	ENSMUSG00000037138	Aff3	ortholog_one2one	27.2947	27.5834	0	1.2	0	0.0484703	1.99667	1.30667	3.16122e-07	0.571239	2.18778
ENSDARG00000001857	aff4	ENSMUSG00000049470	Aff4	ortholog_one2one	62.5115	58.3621	50	80.86	1	0.215746	2.61	3.3	0.263553	4.36779	4.15775
ENSDARG00000011466	afg1la	ENSMUSG00000038302	Afg1l	ortholog_one2many	61.9958	60.8333	25	16.05	0	0.0724921	4.72333	4.02	0.169161	4.55121	3.83508
ENSDARG00000042902	afg1lb	ENSMUSG00000038302	Afg1l	ortholog_one2many	50.2982	52.7083	100	9.34	1	0.00757237	4.78333	3.39	0.169161	4.55121	3.83508
ENSDARG00000062272	afg3l2	ENSMUSG00000024527	Afg3l2	ortholog_one2one	77.75	77.5561	0	44.47	0	1.31013e-05	19.7633	8.84667	0.000834358	27.9507	29.7958
ENSDARG00000099106	afmid	ENSMUSG00000017718	Afmid	ortholog_one2one	48.4642	46.5574	50	5.13	0	3.61689e-06	15.77	3.99333	0.0526634	0.408717	0.844362
ENSDARG00000069249	aftpha	ENSMUSG00000049659	Aftph	ortholog_one2many	39.0921	33.2975	50	12.41	0	7.93261e-06	20.23	11.26	3.31357e-08	36.157	58.129
ENSDARG00000071347	aftphb	ENSMUSG00000049659	Aftph	ortholog_one2many	31.0534	24.3824	0	9.45	0	5.32803e-09	149.703	4.79667	3.31357e-08	36.157	58.129
ENSDARG00000004889	aga	ENSMUSG00000031521	Aga	ortholog_one2one	61.4243	59.8266	50	37.31	0	3.92361e-06	4.04667	14.1733	0.00022351	11.2987	13.0701
ENSDARG00000062123	agap1	ENSMUSG00000055013	Agap1	ortholog_one2one	58.9431	84.5974	50	28.4	0	0.00233927	9.31	6.63	0.116893	1.5655	1.31764
ENSDARG00000099874	agap2	ENSMUSG00000025422	Agap2	ortholog_one2one	52.7207	36.7622	50	11.67	0	1.33558e-06	0.27	3.03333	1	0	0
ENSDARG00000087822	agap3	ENSMUSG00000023353	Agap3	ortholog_one2one	58.0247	72.3077	50	11.36	0	0.00299164	0.476667	0.09	0.000108239	7.26461	8.23006
ENSDARG00000104384	AGBL1	ENSMUSG00000025754	Agbl1	ortholog_one2one	54.0628	44.4742	75	30.87	1	0.0153786	0.28	0.08	1	0	0
ENSDARG00000079983	agbl2	ENSMUSG00000040812	Agbl2	ortholog_one2one	40.4878	48.1439	25	12.69	0	1.53216e-07	3.86333	0.0133333	0.00138655	0.298984	0.0549479
ENSDARG00000068050	agbl4	ENSMUSG00000061298	Agbl4	ortholog_one2one	69.0987	29.8148	75	57.17	1	1.06783e-07	28.3367	0.116667	0.000260342	0.227767	0
ENSDARG00000045900	agbl5	ENSMUSG00000029165	Agbl5	ortholog_one2one	54.0113	56.5012	75	55.37	1	1.89008e-07	16.1533	0.933333	0.707909	9.40109	10.2834
ENSDARG00000030020	agfg1a	ENSMUSG00000026159	Agfg1	ortholog_one2many	63.6691	63.3274	50	56.72	0	3.57926e-07	41.7267	9.82	0.00148315	5.33379	6.12213
ENSDARG00000019526	agfg1b	ENSMUSG00000026159	Agfg1	ortholog_one2many	65.3763	54.3828	0	7.79	0	0.00545373	4.62	6.12667	0.00148315	5.33379	6.12213
ENSDARG00000060109	aggf1	ENSMUSG00000021681	Aggf1	ortholog_one2one	41.8883	44.3038	50	4.09	0	0.0341444	7.26667	8.87667	1.48487e-05	22.3838	16.7024
ENSDARG00000009837	agk	ENSMUSG00000029916	Agk	ortholog_one2one	59.0047	59.1449	50	59.09	0	1.81772e-05	21.4933	11.2367	2.35257e-07	2.9228	1.568
ENSDARG00000103811	agla	ENSMUSG00000033400	Agl	ortholog_one2many	75.1468	75.1958	50	47.31	0	4.25965e-07	9.99667	3.26	0.00286385	0.892656	1.09474
ENSDARG00000100352	aglb	ENSMUSG00000033400	Agl	ortholog_one2many	65.7795	11.2924	50	0.27	0	0.108177	0.22	0.07	0.00286385	0.892656	1.09474
ENSDARG00000059700	agmat	ENSMUSG00000040706	Agmat	ortholog_one2one	56.8306	58.1006	25	74.92	1	0.0499583	0	0.18	0.446813	0	0.0119258
ENSDARG00000025595	agmo	ENSMUSG00000050103	Agmo	ortholog_one2one	57.2052	58.613	75	44.72	1	0.0119163	3.03	1.89667	0.00195625	0.258188	0.428916
ENSDARG00000092644	ago1	ENSMUSG00000041530	Ago1	ortholog_one2one	96.3869	96.4994	25	0	0	0.0840632	0.433333	0.226667	0.480316	0.968223	0.94961
ENSDARG00000061268	ago2	ENSMUSG00000036698	Ago2	ortholog_one2one	90.4926	91.8605	25	48.78	0	0.000247148	0.726667	0.01	7.49273e-08	0.671657	1.68783
ENSDARG00000059888	AGO3 (1 of many)	ENSMUSG00000028842	Ago3	ortholog_one2many	95.6171	96.3953	25	0.94	0	9.49898e-06	1.01	0	0.00140416	0.524615	0.666631
ENSDARG00000063079	ago3b	ENSMUSG00000028842	Ago3	ortholog_one2many	93.7716	94.5349	0	37.77	0	8.55989e-06	4.34333	0.54	0.00140416	0.524615	0.666631
ENSDARG00000100854	ago4	ENSMUSG00000042500	Ago4	ortholog_one2one	95.4037	89.1986	0	47.28	0	2.88869e-05	9.27	2.34	1.59835e-06	2.86557	1.36063
ENSDARG00000101139	agpat2	ENSMUSG00000026922	Agpat2	ortholog_one2one	48.7085	47.482	50	25.65	0	0.0543909	5.52	7.18333	1.02807e-13	20.0191	99.6053
ENSDARG00000036549	agpat3	ENSMUSG00000001211	Agpat3	ortholog_one2one	76.1273	76.3298	0	100	1	0.529571	20.3967	19.7633	1.29944e-05	14.1768	10.662
ENSDARG00000069044	agpat4	ENSMUSG00000023827	Agpat4	ortholog_one2one	65.7895	66.1376	25	84.02	1	2.05898e-05	0.18	4.24667	1.66001e-09	6.036	10.4397
ENSDARG00000063187	agpat5	ENSMUSG00000031467	Agpat5	ortholog_one2one	63.5616	63.5616	25	71.33	0	0.669384	10.8133	10.4567	4.07026e-11	8.6509	17.2625
ENSDARG00000006491	agpat9l	ENSMUSG00000029314	Gpat3	ortholog_one2many	69.3333	71.2329	0	0	0	0.00769455	1.07	1.80667	0.290406	0.26442	0.387481
ENSDARG00000042821	agps	ENSMUSG00000042410	Agps	ortholog_one2one	74.3265	69.8957	50	30.25	0	0.800711	1.26667	1.43333	0.704592	4.0093	3.80641
ENSDARG00000070480	agr2	ENSMUSG00000020581	Agr2	ortholog_one2one	69.5906	68	25	15.92	0	1.27969e-05	79.5233	48.1767	1.62853e-06	0.497573	5.25033
ENSDARG00000079388	agrn	ENSMUSG00000041936	Agrn	ortholog_one2one	51.1423	48.4267	100	65.69	1	1.95502e-05	10.2867	6.21	0.000433703	0.488748	0.794947
ENSDARG00000069089	agrp	ENSMUSG00000005705	Agrp	ortholog_one2one	30.9524	29.771	0	21.97	0	#N/A	0	0	0.28887	0.278353	0.153603
ENSDARG00000016412	agt	ENSMUSG00000031980	Agt	ortholog_one2one	27.3128	25.7261	50	0	0	0.0452354	0.713333	1.14667	2.94541e-05	0.579434	1.86177
ENSDARG00000105214	agtpbp1	ENSMUSG00000021557	Agtpbp1	ortholog_one2one	65.3946	61.9048	75	81.51	1	2.93682e-05	1.1	0.1	0.000782962	1.35453	0.751648
ENSDARG00000018616	agtr1a	ENSMUSG00000054988	Agtr1b	ortholog_many2many	46.648	46.5181	25	89.89	0	#N/A	0	0	1	0	0
ENSDARG00000045443	agtr1b	ENSMUSG00000054988	Agtr1b	ortholog_many2many	45.6825	45.6825	0	0	0	#N/A	0	0	1	0	0
ENSDARG00000035552	agtr2	ENSMUSG00000068122	Agtr2	ortholog_one2one	40.8333	40.4959	0	78.35	0	5.28382e-07	0.38	9.85	1	0	0
ENSDARG00000077082	agtrap	ENSMUSG00000029007	Agtrap	ortholog_one2one	49.4118	52.1739	25	33.27	0	0.0027754	0.00333333	1.10333	3.02979e-08	8.06858	15.7453
ENSDARG00000100709	agxt2	ENSMUSG00000089678	Agxt2	ortholog_one2one	55.3191	52.8651	75	71.25	1	0.847713	0.0133333	0.02	1	0	0
ENSDARG00000052099	agxta	ENSMUSG00000026272	Agxt	ortholog_one2many	56.266	53.1401	25	12.72	0	0.226355	0	0.05	1	0	0
ENSDARG00000018478	agxtb	ENSMUSG00000026272	Agxt	ortholog_one2many	53.1915	54.3478	25	26.07	0	1.40247e-06	0	1.06667	1	0	0
ENSDARG00000077530	ahctf1	ENSMUSG00000026491	Ahctf1	ortholog_one2one	36.486	41.1057	50	100	0	0.000133214	2.85667	1.41333	0.0206132	2.25832	2.58155
ENSDARG00000005191	ahcy	ENSMUSG00000048087	Gm4737	ortholog_one2many	85.9122	86.1111	25	49.55	0	0.431091	12.0167	11.4933	0.127118	8.61198	3.72127
ENSDARG00000056331	ahcyl1	ENSMUSG00000027893	Ahcyl1	ortholog_one2one	83.7545	87.5472	0	5.37	0	3.68127e-05	46.2067	29.2933	0.379808	16.3617	14.6017
ENSDARG00000039343	ahcyl2	ENSMUSG00000029772	Ahcyl2	ortholog_one2many	78.1008	65.7422	25	3.38	0	4.99526e-05	48.5367	26.65	0.00321575	9.41964	8.25288
ENSDARG00000051873	AHCYL2 (1 of many)	ENSMUSG00000029772	Ahcyl2	ortholog_one2many	83.7563	80.7504	0	12.1	0	#N/A	0	0	0.00321575	9.41964	8.25288
ENSDARG00000093453	ahdc1	ENSMUSG00000037692	Ahdc1	ortholog_one2one	32.5215	28.4818	50	51.57	0	0.0905108	0.123333	0.0533333	0.363048	0.171133	0.208376
ENSDARG00000044056	ahi1	ENSMUSG00000019986	Ahi1	ortholog_one2one	36.9656	42.1203	0	5.24	0	0.919209	4.92667	4.91	0.231566	7.21847	6.52151
ENSDARG00000061764	ahnak	ENSMUSG00000069833	Ahnak	ortholog_one2one	37.463	42.5035	25	73.14	0	1.87032e-08	0.203333	10.0133	1.12112e-05	0.147813	0.575583
ENSDARG00000020046	ahr1a	ENSMUSG00000019256	Ahr	ortholog_one2one	39.2327	39.3789	0	51.48	0	#N/A	0	0	0.135042	2.0941	1.71648
ENSDARG00000052618	ahrrb	ENSMUSG00000021575	Ahrr	ortholog_one2one	40.1396	32.8103	25	74.07	0	9.40852e-07	2.45667	0	1	0	0
ENSDARG00000028664	ahsa1a	ENSMUSG00000021037	Ahsa1	ortholog_one2many	59.7633	59.7633	0	0	0	1.9094e-06	0	6.44333	0.000238678	122.575	104.877
ENSDARG00000100317	ahsa1b	ENSMUSG00000021037	Ahsa1	ortholog_one2many	63.6095	63.6095	0	14.47	0	3.96148e-07	57.23	10.5067	0.000238678	122.575	104.877
ENSDARG00000069293	ahsg2	ENSMUSG00000022868	Ahsg	ortholog_one2one	23.5751	26.3768	0	0	0	#N/A	0	0	1	0	0
ENSDARG00000015734	aicda	ENSMUSG00000040627	Aicda	ortholog_one2one	62.381	66.1616	0	76.15	1	0.0307043	0	0.213333	0.0598379	0.0801225	0
ENSDARG00000014532	aida	ENSMUSG00000042901	Aida	ortholog_one2one	81.5182	80.9836	100	89.62	1	0.000273437	33.0333	24.2833	0.519701	1.3127	1.29197
ENSDARG00000009336	aif1l	ENSMUSG00000001864	Aif1l	ortholog_one2one	76.3513	75.3333	50	92.92	1	1.75415e-05	36.8533	63.1167	0.00195234	131.974	130.89
ENSDARG00000058088	aifm1	ENSMUSG00000036932	Aifm1	ortholog_one2one	55.7333	68.3007	0	5.49	0	1.55338e-05	78.8967	41.2333	0.0021705	44.9457	45.8581
ENSDARG00000077549	aifm2	ENSMUSG00000020085	Aifm2	ortholog_one2one	52.2788	51.3158	0	32.85	0	1.11673e-07	7.92	54.9933	0.00063948	2.54944	1.41508
ENSDARG00000062780	aifm3	ENSMUSG00000022763	Aifm3	ortholog_one2one	66.2771	65.6198	0	6.83	0	0.125777	0	0.0766667	2.12683e-08	1.48838	6.98564
ENSDARG00000007171	aig1	ENSMUSG00000019806	Aig1	ortholog_one2one	58.9655	65.2672	100	97.58	1	2.75399e-07	17.3133	0.0633333	0.361196	16.8984	15.3364
ENSDARG00000031782	aim1a	ENSMUSG00000019866	Crybg1	ortholog_one2many	13.7693	24.7782	50	4.84	0	6.66106e-05	4.34333	1.23333	0.294609	3.25989	3.18746
ENSDARG00000006060	aim1b	ENSMUSG00000019866	Crybg1	ortholog_one2many	15.5821	26.1975	0	0.3	0	1.00498e-07	16.43	2.98667	0.294609	3.25989	3.18746
ENSDARG00000060036	aimp1	ENSMUSG00000028029	Aimp1	ortholog_one2many	65.7143	64.8903	100	33.45	1	0.000285596	30.8667	54.7367	1.78082e-05	17.3092	10.9174
ENSDARG00000036894	AIMP1 (1 of many)	ENSMUSG00000028029	Aimp1	ortholog_one2many	39.8844	43.2602	25	0.47	0	0.00837697	1.51333	3.25	1.78082e-05	17.3092	10.9174
ENSDARG00000018903	aimp2	ENSMUSG00000029610	Aimp2	ortholog_one2one	57.6324	57.8125	0	93.95	1	0.0151246	18.16	20.83	0.57483	33.2239	31.5654
ENSDARG00000104437	aip	ENSMUSG00000024847	Aip	ortholog_one2one	65.2047	67.5758	25	42.72	0	6.99962e-05	36.8633	55.6467	0.0437186	46.9913	41.9988
ENSDARG00000075067	aipl1	ENSMUSG00000040554	Aipl1	ortholog_one2one	45.4545	64.0244	0	95.43	0	3.76739e-05	2.22	0.463333	1	0	0
ENSDARG00000056784	aire	ENSMUSG00000000731	Aire	ortholog_one2one	37.4757	34.9638	0	39.42	0	0.0422453	0	0.166667	0.446813	0	0.0245328
ENSDARG00000038655	ajap1	ENSMUSG00000039546	Ajap1	ortholog_one2one	34.5455	23.0583	25	17.81	0	0.0374711	4.31	4.81667	0.0017012	0.19926	0.00996548
ENSDARG00000077842	ajuba	ENSMUSG00000022178	Ajuba	ortholog_one2one	37.3547	46.9835	0	4.9	0	0.344171	3.06333	3.33667	0.0683386	1.30069	1.49174
ENSDARG00000001950	ak1	ENSMUSG00000026817	Ak1	ortholog_one2one	75.7732	70	0	17.84	0	0.015436	323.217	387.873	1.02585e-13	14.3125	98.0651
ENSDARG00000005926	ak2	ENSMUSG00000028792	Ak2	ortholog_one2one	78.8382	79.4979	25	70.46	0	7.34483e-05	35.17	49.01	2.53588e-09	20.9972	40.6124
ENSDARG00000058226	ak3	ENSMUSG00000024782	Ak3	ortholog_one2one	64.8889	64.3172	25	71.86	0	0.00033798	25.6667	40.6333	0.280294	15.1096	14.5504
ENSDARG00000006546	ak4	ENSMUSG00000028527	Ak4	ortholog_one2one	63.7168	64.574	100	19.21	1	9.16513e-06	116.513	42.86	0.0187272	0.148629	0.291201
ENSDARG00000012555	ak5	ENSMUSG00000039058	Ak5	ortholog_one2one	62.6998	62.8114	100	91.86	1	0.000106194	1.37333	3.95667	0.000161653	0.941641	0.512519
ENSDARG00000019001	ak7a	ENSMUSG00000041323	Ak7	ortholog_one2many	52.5036	50.7607	25	20.19	0	4.02733e-09	88.52	0.3	1	0	0
ENSDARG00000017023	ak7b	ENSMUSG00000041323	Ak7	ortholog_one2many	50	47.5795	50	5.3	0	5.31423e-09	42.6433	0.07	1	0	0
ENSDARG00000030961	ak8	ENSMUSG00000026807	Ak8	ortholog_one2one	43.0041	43.6326	100	37.14	0	1.88316e-09	62.6667	0	0.00840595	0.749897	0.322506
ENSDARG00000021913	ak9	ENSMUSG00000091415	Ak9	ortholog_one2one	40.2384	37.434	0	41.54	0	1.89326e-07	4.49667	0.0966667	0.446813	0.0102819	0.0245376
ENSDARG00000059549	akap10	ENSMUSG00000047804	Akap10	ortholog_one2one	67.4961	65.5589	0	38.41	0	3.9076e-05	2.77333	1.13333	0.237694	3.06242	3.11635
ENSDARG00000075435	akap11	ENSMUSG00000022016	Akap11	ortholog_one2one	37.2636	35.3562	100	36.03	0	0.406936	1.01	0.883333	1.7329e-05	2.43426	2.88824
ENSDARG00000091792	akap12a	ENSMUSG00000038587	Akap12	ortholog_one2one	9.6262	17.2803	50	0	0	4.7132e-06	0	0.67	2.9602e-10	9.52717	3.93572
ENSDARG00000023868	AKAP13 (1 of many)	ENSMUSG00000066406	Akap13	ortholog_one2many	39.9474	32.853	25	7.07	0	4.871e-06	6.61667	2.89667	5.0376e-05	1.55094	1.97295
ENSDARG00000006062	akap1b	ENSMUSG00000018428	Akap1	ortholog_one2one	37.9928	37.1062	50	15.14	0	1.9356e-07	12.0133	2.27667	0.00021415	1.30002	2.02131
ENSDARG00000043843	akap7	ENSMUSG00000039166	Akap7	ortholog_one2one	29.1566	38.535	75	8.46	0	1.38839e-05	1.56333	20.1967	0.00621915	3.33064	2.32477
ENSDARG00000099635	akap8l	ENSMUSG00000002625	Akap8l	ortholog_one2one	34.1085	34.3214	0	5.81	0	0.320004	38.4833	42.06	1.2211e-06	57.3964	68.9778
ENSDARG00000079610	akap9	ENSMUSG00000040407	Akap9	ortholog_one2one	28.7573	16.9622	25	19.4	0	1.30744e-07	18.16	1.49667	3.80191e-07	15.1477	19.1116
ENSDARG00000069037	akip1	ENSMUSG00000031023	Akip1	ortholog_one2one	32.7381	25.9434	25	0	0	0.294115	1.87	2.43667	0.00130789	10.3593	11.8781
ENSDARG00000039969	akirin1	ENSMUSG00000023075	Akirin1	ortholog_one2one	62.4339	61.7801	0	12.26	0	0.326953	27.7467	26.3	3.19983e-10	84.2377	41.5108
ENSDARG00000058729	akirin2	ENSMUSG00000028291	Akirin2	ortholog_one2one	80	71.6418	50	56	0	0.00482516	15.3133	9.64	0.503519	21.5967	20.7785
ENSDARG00000087110	akna	ENSMUSG00000039158	Akna	ortholog_one2one	21.9697	22.7208	25	1.08	0	2.53468e-05	0.00333333	0.456667	1.65381e-06	0.156319	0.978419
ENSDARG00000052030	akr1a1b	ENSMUSG00000028692	Akr1a1	ortholog_one2one	69.0184	69.2308	50	71.28	0	0.00429501	20.6967	16.8667	6.44456e-11	206.677	96.3023
ENSDARG00000006215	akr1b1	ENSMUSG00000029762	Akr1b8	ortholog_many2many	67.3016	67.0886	50	8.03	0	6.30538e-08	0.146667	11.4367	0.0250233	1.02932	0.348799
ENSDARG00000016649	akr7a3	ENSMUSG00000028743	Akr7a5	ortholog_one2one	64.5892	62.1253	25	89.9	1	0.711295	26.6533	26.19	7.3294e-05	27.8114	20.7155
ENSDARG00000099657	akt1	ENSMUSG00000001729	Akt1	ortholog_one2one	82.9694	79.1667	0	0	0	0.00146044	7.49	3.8	5.06744e-08	24.5434	16.6044
ENSDARG00000074667	akt1s1	ENSMUSG00000011096	Akt1s1	ortholog_one2one	27.6836	34.629	0	0	0	1.63835e-06	40.55	88.2233	0.959937	8.58791	7.98541
ENSDARG00000011219	akt2	ENSMUSG00000004056	Akt2	ortholog_one2many	86.4301	86.0707	0	17.57	0	0.000609121	7.86333	3.25	6.48491e-07	16.342	17.9929
ENSDARG00000103612	akt2l	ENSMUSG00000004056	Akt2	ortholog_one2many	75.3653	75.052	0	44.82	0	5.02989e-06	7.93	30.1933	6.48491e-07	16.342	17.9929
ENSDARG00000104810	akt3a	ENSMUSG00000019699	Akt3	ortholog_one2one	95.4071	95.4071	100	100	1	4.84237e-06	13.83	5.67	0.580868	2.87164	2.79643
ENSDARG00000026862	aktip	ENSMUSG00000031667	Aktip	ortholog_one2one	75.0853	75.3425	100	48.55	1	1.5935e-06	120.85	50.8433	3.84718e-09	70.5621	39.306
ENSDARG00000087204	AL807829.1	ENSMUSG00000039639	Kcne1	ortholog_one2one	26.7717	26.3566	25	25.68	0	1.04285e-06	21.6333	364.62	8.29897e-06	0.0358088	1.00655
ENSDARG00000069370	AL845424.1	ENSMUSG00000055602	Tcp10b	ortholog_one2many	14.0044	29.2237	25	0	0	0.00147496	0.706667	0.00666667	0.082826	0.079685	0
ENSDARG00000101333	AL928808.1	ENSMUSG00000034173	Zbed5	ortholog_one2one	25.5985	18.3862	0	0	0	0.615818	0.14	0.16	0.926331	63.9327	56.3962
ENSDARG00000105788	AL929208.1	ENSMUSG00000032841	Prr5l	ortholog_one2many	45.5357	27.5676	25	16.02	0	0.010322	0	0.57	9.80986e-08	1.49543	3.54536
ENSDARG00000060678	AL935194.1	ENSMUSG00000039308	Ndst2	ortholog_one2many	72.7884	73.6127	0	95.67	1	0.0124227	2.15667	1.54	3.42324e-05	9.20956	14.1808
ENSDARG00000077746	AL935199.1	ENSMUSG00000051209	Gpr119	ortholog_one2one	37.4074	30.1493	0	0	0	0.00111293	0	0.23	1	0	0
ENSDARG00000100372	alad	ENSMUSG00000028393	Alad	ortholog_one2one	73.716	73.9394	0	64.53	0	0.000111802	20.23	36.7367	2.41799e-09	129.688	158.953
ENSDARG00000021059	alas1	ENSMUSG00000032786	Alas1	ortholog_one2one	72.4638	70.0935	0	93.95	1	1.65071e-06	284.667	108.803	0.00477343	8.03345	8.50477
ENSDARG00000038643	alas2	ENSMUSG00000025270	Alas2	ortholog_one2one	65.6947	65.247	0	8.55	0	1.13548e-08	12.2833	132.203	1.85108e-08	0.598835	3.34424
ENSDARG00000026531	alcama	ENSMUSG00000022636	Alcam	ortholog_one2many	38.4752	37.2213	75	0.15	0	2.1374e-06	3.29	26.3833	0.0161361	0.0792551	0.204245
ENSDARG00000058538	alcamb	ENSMUSG00000022636	Alcam	ortholog_one2many	35.5872	34.3053	25	0	0	0.00395332	2.19333	1.37667	0.0161361	0.0792551	0.204245
ENSDARG00000037935	aldh16a1	ENSMUSG00000007833	Aldh16a1	ortholog_one2one	35.0943	34.788	0	0	0	0.0155012	2.63667	4.02	0.0429612	2.63603	2.08709
ENSDARG00000099579	aldh18a1	ENSMUSG00000025007	Aldh18a1	ortholog_one2one	82.9923	81.6352	25	47.91	0	0.000489101	4.21667	6.38667	8.20629e-06	5.24902	8.60171
ENSDARG00000053493	aldh1a2	ENSMUSG00000013584	Aldh1a2	ortholog_one2one	78.1853	78.1853	75	56.54	1	3.07747e-08	0.346667	27.0467	0.000214818	0.418395	1.40583
ENSDARG00000076933	aldh1a3	ENSMUSG00000015134	Aldh1a3	ortholog_one2one	70.7602	70.8984	100	0.98	1	0.00120118	42.8133	35.2533	2.27017e-07	0.405051	1.92
ENSDARG00000070230	aldh1l2	ENSMUSG00000020256	Aldh1l2	ortholog_one2one	80.2186	79.5233	50	49.61	0	0.016237	2.12	1.17333	0.806661	0.0245633	0.0334747
ENSDARG00000089924	aldh2.1	ENSMUSG00000029455	Aldh2	ortholog_one2many	77.3256	76.8786	50	4.67	0	0.455494	39.8033	38.19	0.58826	7.38731	6.74626
ENSDARG00000028087	aldh2.2	ENSMUSG00000029455	Aldh2	ortholog_one2many	81.3456	51.2524	75	3.07	1	0.000371781	27.56	43.6867	0.58826	7.38731	6.74626
ENSDARG00000074791	aldh3a1	ENSMUSG00000019102	Aldh3a1	ortholog_many2many	51.5337	55.6291	25	3.86	0	0.417673	0.86	0.74	0.00086965	0.0473398	0.971601
ENSDARG00000028259	aldh3a2a	ENSMUSG00000019102	Aldh3a1	ortholog_many2many	52.2449	56.5121	25	27.43	0	0.000208576	28.63	19.2033	0.00086965	0.0473398	0.971601
ENSDARG00000029381	aldh3a2b	ENSMUSG00000019102	Aldh3a1	ortholog_many2many	51.2295	55.1876	25	44.39	0	0.0012098	1.32	2.68333	0.00086965	0.0473398	0.971601
ENSDARG00000013839	aldh3b1	ENSMUSG00000075296	Aldh3b2	ortholog_one2many	51.797	51.1482	25	66.04	0	3.3674e-05	1.62	7.54667	8.09856e-05	0.761475	0
ENSDARG00000038207	aldh4a1	ENSMUSG00000028737	Aldh4a1	ortholog_one2one	71.9424	71.1744	50	91.14	1	0.000192423	7.66	1.70667	0.00010422	4.17909	2.87694
ENSDARG00000076544	aldh5a1	ENSMUSG00000035936	Aldh5a1	ortholog_one2one	67.8161	67.6864	25	72.66	0	0.0136383	3.23333	2.46667	0.000174289	0.980772	0.533141
ENSDARG00000053485	aldh6a1	ENSMUSG00000021238	Aldh6a1	ortholog_one2one	83.2381	81.6822	0	6.96	0	3.2018e-06	90.3467	39.5167	0.0168315	23.2766	19.6361
ENSDARG00000018426	aldh7a1	ENSMUSG00000053644	Aldh7a1	ortholog_one2one	77.634	77.9221	50	16.65	0	0.000129399	54.5	33.1767	2.72076e-07	8.20567	4.36138
ENSDARG00000036776	aldh8a1	ENSMUSG00000037542	Aldh8a1	ortholog_one2one	73.5113	73.5113	50	65.5	0	4.52813e-05	0	1.75667	1	0	0
ENSDARG00000069100	aldh9a1a.1	ENSMUSG00000026687	Aldh9a1	ortholog_one2many	68.8976	67.5676	75	40.99	1	2.45102e-07	25.2567	143.58	6.24853e-05	18.5716	21.5673
ENSDARG00000055331	aldh9a1a.2	ENSMUSG00000026687	Aldh9a1	ortholog_one2many	71.2598	69.8842	25	3.77	0	0.342292	0.00333333	0.0366667	6.24853e-05	18.5716	21.5673
ENSDARG00000037061	aldh9a1b	ENSMUSG00000026687	Aldh9a1	ortholog_one2many	64.8649	64.8649	25	0	0	5.98604e-05	1.15333	3.44667	6.24853e-05	18.5716	21.5673
ENSDARG00000011665	aldoaa	ENSMUSG00000059343	Aldoart1	ortholog_many2many	82.4176	71.599	0	56.5	0	2.53712e-06	388.31	204.97	0.82131	0.691457	0.558397
ENSDARG00000034470	aldoab	ENSMUSG00000059343	Aldoart1	ortholog_many2many	81.3187	70.6444	0	0	0	9.06854e-09	0.00333333	12.1733	0.82131	0.691457	0.558397
ENSDARG00000053684	aldob	ENSMUSG00000028307	Aldob	ortholog_one2one	77.4725	77.4725	25	93.31	1	3.15303e-09	0	29.98	1	0	0
ENSDARG00000057661	aldoca	ENSMUSG00000017390	Aldoc	ortholog_one2one	78.8462	79.0634	50	1.03	0	2.099e-06	0	0.926667	1.80874e-08	28.146	13.6405
ENSDARG00000054963	alg1	ENSMUSG00000039427	Alg1	ortholog_one2one	56.5574	57.2614	50	78.12	1	0.00169704	6.84667	4.03333	6.81128e-05	21.5804	26.2258
ENSDARG00000053917	alg10	ENSMUSG00000075470	Alg10b	ortholog_one2one	56.2368	56.1181	0	98.9	1	0.129734	0.88	0.623333	0.0229636	0.858794	1.3257
ENSDARG00000031202	alg11	ENSMUSG00000063362	Alg11	ortholog_one2one	59.8	60.7724	0	32.67	0	4.87153e-05	11.8367	4.88	4.38389e-06	14.4656	8.40457
ENSDARG00000041199	alg12	ENSMUSG00000035845	Alg12	ortholog_one2one	57.6065	58.4362	75	78.26	1	0.0110604	24.2267	16.8067	0.0126123	3.74558	2.68614
ENSDARG00000103093	alg14	ENSMUSG00000039887	Alg14	ortholog_one2one	55.2511	55.7604	0	18.31	0	7.55964e-06	14.9067	2.83667	0.650191	14.9962	13.7655
ENSDARG00000070399	alg2	ENSMUSG00000039740	Alg2	ortholog_one2one	57.3626	62.8916	50	51.07	0	5.0492e-07	22.9867	3.29	5.30569e-08	65.5907	38.0181
ENSDARG00000053155	alg3	ENSMUSG00000033809	Alg3	ortholog_one2one	64.7465	64.1553	50	73.2	0	7.13333e-06	14.2167	4.09	1.5461e-06	24.2698	28.1201
ENSDARG00000061235	alg5	ENSMUSG00000036632	Alg5	ortholog_one2one	68.7879	70.0617	100	13.6	1	0.00402258	33.2667	40.6833	2.39615e-05	7.75843	9.53467
ENSDARG00000017617	alg6	ENSMUSG00000073792	Alg6	ortholog_one2one	60.8696	60.7495	100	56.39	1	2.99201e-06	2.80667	9.67	0.193977	3.00173	2.56976
ENSDARG00000044627	alg8	ENSMUSG00000035704	Alg8	ortholog_one2one	64.7585	68.8213	0	75.97	1	3.06488e-07	5.56333	1.3	1.6932e-05	2.60064	4.24779
ENSDARG00000012840	alg9	ENSMUSG00000032059	Alg9	ortholog_one2one	71.7073	72.1768	75	85.6	1	3.48579e-07	47.9567	10.7367	5.30033e-06	5.11157	6.85196
ENSDARG00000095833	alk	ENSMUSG00000055471	Alk	ortholog_one2one	50.381	36.7057	50	0.78	0	0.034202	0.0366667	0.146667	1.0132e-08	1.08884	0.0595991
ENSDARG00000071164	alkbh1	ENSMUSG00000079036	Alkbh1	ortholog_one2one	60.1208	51.1568	75	33.32	1	0.594428	6.75333	6.36667	0.0138491	8.33992	6.76185
ENSDARG00000059856	alkbh2	ENSMUSG00000044339	Alkbh2	ortholog_one2one	53.4884	57.7406	0	55.34	0	0.00101523	8.37	3.98333	0.185557	3.0631	2.14655
ENSDARG00000045606	alkbh3	ENSMUSG00000098004	Gm27027	ortholog_many2many	15.6028	45.3608	50	29.88	0	0.00017337	16.1567	8.29333	1	0	0
ENSDARG00000097208	ALKBH3 (1 of many)	ENSMUSG00000098004	Gm27027	ortholog_many2many	15.6028	45.3608	50	20.88	0	2.83477e-05	1.98333	18.85	1	0	0
ENSDARG00000052247	alkbh4	ENSMUSG00000039754	Alkbh4	ortholog_one2one	50.7042	48	25	74	0	3.93592e-05	13.6133	6.07	4.53988e-05	8.79492	11.255
ENSDARG00000063003	alkbh5	ENSMUSG00000042650	Alkbh5	ortholog_one2one	73.8636	65.8228	25	77.76	1	0.0196299	15.87	12.3233	0.262863	16.6586	14.7541
ENSDARG00000077253	alkbh6	ENSMUSG00000042831	Alkbh6	ortholog_one2one	55.5556	54.6218	0	52.8	0	0.0783387	6.27667	7.41333	0.000226298	35.1442	28.3387
ENSDARG00000037906	alkbh7	ENSMUSG00000002661	Alkbh7	ortholog_one2one	49.7854	52.4887	25	77.33	1	9.61626e-06	33.87	11.2733	1.10139e-05	41.9625	23.7472
ENSDARG00000060256	alkbh8	ENSMUSG00000025899	Alkbh8	ortholog_one2one	48.9489	49.0964	0	56.55	0	0.000307197	3.62333	1.91333	0.00566361	2.81297	3.39519
ENSDARG00000042562	allc	ENSMUSG00000020636	Allc	ortholog_one2one	51.8987	49.5169	50	16.88	0	4.50024e-05	8.44667	2.38333	1	0	0
ENSDARG00000074779	alms1	ENSMUSG00000063810	Alms1	ortholog_one2one	18.5273	11.9963	0	0	0	2.22343e-08	11.12	0.393333	0.00635475	0.122221	0.267567
ENSDARG00000069463	alox12	ENSMUSG00000000320	Alox12	ortholog_one2many	46.5672	47.0588	50	18.35	0	4.92628e-07	0	3.07667	9.12304e-05	1.38832	3.04173
ENSDARG00000057273	alox5a	ENSMUSG00000025701	Alox5	ortholog_one2one	73.8872	73.8872	25	100	1	0.000339203	0.776667	0.0233333	1	0.00597014	0
ENSDARG00000054755	alox5ap	ENSMUSG00000060063	Alox5ap	ortholog_one2one	57.0513	55.2795	25	66.08	0	1.09432e-05	0	1.21333	0.645376	0.0993808	0.134807
ENSDARG00000015273	alpi.1	ENSMUSG00000079440	Alpi	ortholog_one2many	58.349	56.1372	25	36.61	0	3.01439e-06	2.9	26.8633	1	0	0
ENSDARG00000059741	alpk1	ENSMUSG00000028028	Alpk1	ortholog_one2one	28.0817	34.606	0	3.73	0	0.00274495	0.453333	0.806667	8.35957e-07	0.481351	1.92327
ENSDARG00000079637	alpk2	ENSMUSG00000032845	Alpk2	ortholog_one2one	28.9296	13.9925	75	12.58	0	0.149293	0	0.05	0.111434	0.0275705	0.0567359
ENSDARG00000078989	alpk3a	ENSMUSG00000038763	Alpk3	ortholog_one2many	20.2782	22.5595	0	28.39	0	0.00172681	0.00666667	0.7	1	0.00380348	0
ENSDARG00000105630	alpk3b	ENSMUSG00000038763	Alpk3	ortholog_one2many	24.8397	27.6786	0	27.88	0	0.0434593	0	0.0733333	1	0.00380348	0
ENSDARG00000015546	alpl	ENSMUSG00000028766	Alpl	ortholog_one2one	66.3102	70.9924	50	38.55	0	1.96246e-07	0.82	12.53	0.000260342	0.0116641	0.19278
ENSDARG00000075111	als2a	ENSMUSG00000026024	Als2	ortholog_one2many	60.2023	61.2962	75	0.52	1	0.251596	0.663333	1.07333	1.67329e-05	3.29217	0.816123
ENSDARG00000076924	als2b	ENSMUSG00000026024	Als2	ortholog_one2many	53.1572	49.9697	100	69.79	1	1.10916e-05	1.98667	0.486667	1.67329e-05	3.29217	0.816123
ENSDARG00000062824	alx1	ENSMUSG00000036602	Alx1	ortholog_one2one	71.25	69.9387	100	97.72	1	0.0209487	1.85667	1.20667	1	0	0
ENSDARG00000091086	alx3	ENSMUSG00000014603	Alx3	ortholog_one2one	46.281	48.9796	50	17.99	0	0.00090416	0	0.333333	1	0	0
ENSDARG00000088332	alx4a	ENSMUSG00000040310	Alx4	ortholog_one2many	69.5652	64.1604	25	20.6	0	0.0039742	0.0433333	0.29	1	0	0.0170073
ENSDARG00000074442	alx4b	ENSMUSG00000040310	Alx4	ortholog_one2many	62.8099	57.1429	0	0.23	0	1.76536e-05	0	0.49	1	0	0.0170073
ENSDARG00000077732	alyref	ENSMUSG00000091101	Gm4302	ortholog_one2many	53.2143	50.6803	50	57.42	0	0.0991847	71.9867	82.1333	1	0	0
ENSDARG00000057435	amacr	ENSMUSG00000022244	Amacr	ortholog_one2one	62.8272	62.9921	50	98.47	1	4.20565e-05	5.78333	1.67667	7.84715e-06	15.5408	9.49862
ENSDARG00000004296	ambp	ENSMUSG00000028356	Ambp	ortholog_one2one	46.5318	46.1318	0	19.22	0	4.65012e-06	0.00666667	5.77333	1	0	0
ENSDARG00000008322	ambra1a	ENSMUSG00000040506	Ambra1	ortholog_one2many	55.7414	56.3846	50	4.22	0	1.32791e-06	1.95	5.55667	0.00726243	3.96641	3.06601
ENSDARG00000039878	ambra1b	ENSMUSG00000040506	Ambra1	ortholog_one2many	57.1638	59.8462	50	52.08	0	0.0162634	0.776667	0.436667	0.00726243	3.96641	3.06601
ENSDARG00000043856	amd1	ENSMUSG00000063953	Amd2	ortholog_one2many	79.3413	79.3413	25	99.9	1	1.92371e-07	31.41	6.98667	0.437865	22.1928	27.2369
ENSDARG00000007366	AMDHD1	ENSMUSG00000015890	Amdhd1	ortholog_one2one	70.2079	71.3615	50	100	1	0.0050686	0.733333	0.0966667	1	0	0
ENSDARG00000100376	amdhd2	ENSMUSG00000036820	Amdhd2	ortholog_one2one	66.5842	65.7702	0	71.7	0	0.91994	7.34	7.35333	4.4949e-07	16.0352	8.37126
ENSDARG00000079624	amer1	ENSMUSG00000050332	Amer1	ortholog_one2one	26.2366	21.5548	75	32.79	0	0.720746	2.52333	2.39	0.0164661	0.364946	0.535766
ENSDARG00000075222	amer2	ENSMUSG00000021986	Amer2	ortholog_one2one	29.6636	30.5512	50	74.9	0	7.7501e-08	15.4233	0.476667	1.20718e-09	36.9671	12.7327
ENSDARG00000020218	amfr	ENSMUSG00000031751	Amfr	ortholog_one2one	72.7419	70.579	0	96.19	1	3.17739e-06	29.2767	9.99667	3.32461e-11	117.578	168.284
ENSDARG00000014357	amh	ENSMUSG00000035262	Amh	ortholog_one2one	20.9472	20.7581	50	0	0	0.753402	0	0.01	1	0	0
ENSDARG00000079620	amigo1	ENSMUSG00000050947	Amigo1	ortholog_one2one	53.7678	53.6585	75	93.08	1	1.11416e-08	64.2267	2.42	1.63404e-08	6.92221	16.772
ENSDARG00000074469	amigo3	ENSMUSG00000032593	Amigo3	ortholog_one2many	38.8889	37.2047	25	79.57	0	0.967069	10.5967	10.5667	0.000180756	0.8681	2.26635
ENSDARG00000079569	AMIGO3 (1 of many)	ENSMUSG00000032593	Amigo3	ortholog_one2many	34.7072	31.4961	0	0	0	#N/A	0	0	0.000180756	0.8681	2.26635
ENSDARG00000012892	ammecr1	ENSMUSG00000042225	Ammecr1	ortholog_one2one	75.4658	70.6395	0	100	1	0.000110789	11.9033	4.69333	0.0766984	0.290556	0.357288
ENSDARG00000062947	amn	ENSMUSG00000021278	Amn	ortholog_one2one	32.9167	34.4978	0	0	0	0.0686182	0.353333	0	1	0	0
ENSDARG00000070478	amn1	ENSMUSG00000068250	Amn1	ortholog_one2one	43.7751	42.2481	25	0	0	0.000472039	1.28667	2.75667	0.365193	6.7016	5.94145
ENSDARG00000078335	amot	ENSMUSG00000041688	Amot	ortholog_one2one	54.5094	48.8455	0	76.07	1	1.07288e-08	0.01	12.65	2.18769e-09	3.70661	0.502275
ENSDARG00000019442	AMOTL1	ENSMUSG00000013076	Amotl1	ortholog_one2one	32.8934	33.4711	50	0	0	1.45424e-05	0.02	0.906667	3.89616e-05	0.912933	0.589662
ENSDARG00000061923	amotl2a	ENSMUSG00000032531	Amotl2	ortholog_one2many	47.8502	44.6891	25	60.04	0	3.11032e-08	1.15667	26.19	1.01596e-10	2.02646	18.7745
ENSDARG00000061948	amotl2b	ENSMUSG00000032531	Amotl2	ortholog_one2many	40.6755	35.8808	0	0	0	3.64479e-07	0.753333	8.23333	1.01596e-10	2.02646	18.7745
ENSDARG00000033832	ampd1	ENSMUSG00000070385	Ampd1	ortholog_one2one	72.106	69.396	75	15.14	1	4.60121e-05	0	0.483333	1	0	0
ENSDARG00000104491	ampd2a	ENSMUSG00000027889	Ampd2	ortholog_one2many	76.005	73.4223	0	0	0	0.904377	7.29333	7.23333	2.86974e-07	5.26861	11.2148
ENSDARG00000029952	ampd2b	ENSMUSG00000027889	Ampd2	ortholog_one2many	75.7985	74.8786	100	46.67	1	3.29119e-08	26.6533	0.266667	2.86974e-07	5.26861	11.2148
ENSDARG00000005800	ampd3a	ENSMUSG00000005686	Ampd3	ortholog_one2many	71.5019	72.7154	100	9.43	1	8.38825e-07	4.63	0.36	6.20265e-05	2.73611	1.96593
ENSDARG00000032469	ampd3b	ENSMUSG00000005686	Ampd3	ortholog_one2many	72.4269	74.4125	50	0.44	0	3.48178e-07	4.98667	16.26	6.20265e-05	2.73611	1.96593
ENSDARG00000007663	amph	ENSMUSG00000021314	Amph	ortholog_one2one	44.7704	50.8696	50	56.44	0	2.18561e-09	135.583	0.913333	1.48984e-11	33.6169	11.0672
ENSDARG00000010862	amt	ENSMUSG00000032607	Amt	ortholog_one2one	63.5697	64.5161	0	84.72	1	9.37407e-05	1.75	5.31333	0.000221073	0.26337	0.709767
ENSDARG00000013856	amy2a	ENSMUSG00000074264	Amy1	ortholog_many2many	74.6094	74.7554	75	67.37	1	#N/A	0	0	0.00604362	2.56417	3.73139
ENSDARG00000089248	AMZ2	ENSMUSG00000020610	Amz2	ortholog_one2one	50.1393	49.5868	75	73.75	1	0.188785	0.0866667	0	7.68184e-05	10.6392	7.52865
ENSDARG00000075687	anapc1	ENSMUSG00000014355	Anapc1	ortholog_one2one	66.7702	66.358	25	71.99	0	4.42317e-05	0.25	0.886667	0.0523764	3.8324	3.33556
ENSDARG00000090152	anapc10	ENSMUSG00000036977	Anapc10	ortholog_one2one	90.2703	90.2703	25	79.92	1	0.0449691	8.64333	7.28333	0.0324257	4.41741	3.59887
ENSDARG00000102531	anapc11	ENSMUSG00000025135	Anapc11	ortholog_one2one	88.6364	92.8571	0	78.66	1	2.85066e-06	159.95	77.1867	0.259598	8.92083	7.89653
ENSDARG00000078435	anapc13	ENSMUSG00000035048	Anapc13	ortholog_one2one	83.7838	83.7838	0	100	1	1.53164e-06	68.2333	24.3867	0.183227	71.5631	63.2603
ENSDARG00000101285	anapc15	ENSMUSG00000074780	Anapc15-ps	ortholog_one2many	77.686	66.6667	50	62.17	0	1.70639e-07	96.5233	29.47	1	0	0
ENSDARG00000013822	anapc16	ENSMUSG00000020107	Anapc16	ortholog_one2one	87.963	73.6434	50	90.2	1	0.000139109	76.9967	52.86	2.98687e-05	18.5504	12.3439
ENSDARG00000105035	anapc2	ENSMUSG00000026965	Anapc2	ortholog_one2one	54.9875	52.6882	50	64.29	0	2.52201e-05	1.18667	4.77333	4.49156e-06	15.9943	20.5736
ENSDARG00000032237	anapc4	ENSMUSG00000029176	Anapc4	ortholog_one2one	62.1079	61.3383	0	54.05	0	0.000199756	4.61	8.75667	0.114961	11.6514	11.5053
ENSDARG00000008461	anapc5	ENSMUSG00000029472	Anapc5	ortholog_one2one	61.3158	62.973	50	98.17	1	0.0166243	6.06333	4.06333	1.1798e-07	18.2586	22.8553
ENSDARG00000063005	anapc7	ENSMUSG00000029466	Anapc7	ortholog_one2one	89.576	89.7345	50	55.61	0	0.636909	1.12	1.23667	0.00249145	4.50586	3.57548
ENSDARG00000077567	angel1	ENSMUSG00000021257	Angel1	ortholog_one2one	38.6807	38.6807	25	6.61	0	9.79882e-07	8.32333	1.36	6.52031e-08	2.24336	5.1763
ENSDARG00000016743	angel2	ENSMUSG00000026634	Angel2	ortholog_one2one	45.3427	47.4265	50	6.76	0	0.00132102	7.97	12.68	0.000108183	10.8139	11.6927
ENSDARG00000030364	angpt1	ENSMUSG00000022309	Angpt1	ortholog_one2one	65.3021	67.2691	25	75.25	1	0.000115956	0	1.84333	8.06164e-08	0	1.7047
ENSDARG00000014946	angpt2a	ENSMUSG00000031465	Angpt2	ortholog_one2one	57.4642	56.6532	25	65.27	0	0.000359259	0	0.633333	1	0	0.00427085
ENSDARG00000076787	angpt4	ENSMUSG00000027460	Angpt4	ortholog_one2one	48.5887	47.3477	50	36.8	0	#N/A	0	0	1	0.0105207	0
ENSDARG00000012071	angptl1a	ENSMUSG00000033544	Angptl1	ortholog_one2many	52.6427	50.8163	50	85.13	1	4.84076e-08	0.96	12.07	0.000163052	0.00789164	0.584392
ENSDARG00000100159	angptl1b	ENSMUSG00000033544	Angptl1	ortholog_one2many	64.375	63.0612	0	0	0	#N/A	#N/A	#N/A	0.000163052	0.00789164	0.584392
ENSDARG00000024030	angptl2a	ENSMUSG00000004105	Angptl2	ortholog_one2many	70.4762	75.0507	75	3.73	1	0.0324438	0.00333333	0.266667	0.170017	0.459353	0.504632
ENSDARG00000068369	angptl2b	ENSMUSG00000004105	Angptl2	ortholog_one2many	73.4104	77.2819	75	90.89	1	1.20748e-06	0.406667	2.69	0.170017	0.459353	0.504632
ENSDARG00000044365	angptl3	ENSMUSG00000028553	Angptl3	ortholog_one2one	44.6352	45.7143	75	59.47	0	7.57189e-05	0	0.59	0.000545716	0	0.406289
ENSDARG00000035859	angptl4	ENSMUSG00000002289	Angptl4	ortholog_one2one	33.6049	40.2439	25	38.11	0	1.30904e-06	28.53	84.6533	0	0.0796088	0
ENSDARG00000020265	angptl6	ENSMUSG00000038742	Angptl6	ortholog_one2one	39.2638	42.0131	50	0	0	#N/A	0	0	0.0963392	7.83542	6.17704
ENSDARG00000027582	angptl7	ENSMUSG00000028989	Angptl7	ortholog_one2one	65.3846	65.5786	0	84.22	1	0.0406638	1.70667	2.51333	1	0	0
ENSDARG00000059093	ANK1 (1 of many)	ENSMUSG00000031543	Ank1	ortholog_one2many	72.9058	66.1772	0	3.88	0	0.00281566	0.636667	2.15333	0.77905	0.0450531	0.0411961
ENSDARG00000074777	ank1b	ENSMUSG00000031543	Ank1	ortholog_one2many	70.8749	63.2931	0	37.35	0	0.00372612	0	0.693333	0.77905	0.0450531	0.0411961
ENSDARG00000009026	ank2a	ENSMUSG00000032826	Ank2	ortholog_one2many	32.4531	40.3333	0	1.82	0	0.00127255	0.01	0.276667	6.01608e-12	0.467601	2.56599
ENSDARG00000043313	ank2b	ENSMUSG00000032826	Ank2	ortholog_one2many	69.8718	5.58974	50	18.93	0	7.65587e-05	0.713333	1.88	6.01608e-12	0.467601	2.56599
ENSDARG00000061736	ank3a	ENSMUSG00000069601	Ank3	ortholog_one2many	31.4458	66.5477	75	6.18	0	3.01645e-05	18.3333	6.78	0.31216	1.25866	1.13685
ENSDARG00000077582	ank3b	ENSMUSG00000069601	Ank3	ortholog_one2many	72.0721	73.4319	100	34.65	1	7.84969e-05	2.63	1.28333	0.31216	1.25866	1.13685
ENSDARG00000000516	ankar	ENSMUSG00000039342	Ankar	ortholog_one2one	46.5714	44.5051	0	90.09	0	0.58156	0.113333	0.09	1	0	0
ENSDARG00000098647	ankdd1a	ENSMUSG00000066510	Ankdd1a	ortholog_one2one	55.7087	55.7087	50	88.82	1	0.000945185	1.16333	0.0466667	1	0	0
ENSDARG00000025866	ankdd1b	ENSMUSG00000047117	Ankdd1b	ortholog_one2one	42.1687	45.1613	50	17.2	0	0.00977014	0	0.32	0.00103767	0.735858	0.311051
ENSDARG00000019135	ankef1a	ENSMUSG00000074771	Ankef1	ortholog_one2many	48.3954	48.6452	25	74.47	0	1.44617e-08	10.51	0.0466667	0.0630404	0.165609	0.0812788
ENSDARG00000060211	ankef1b	ENSMUSG00000074771	Ankef1	ortholog_one2many	45.2489	38.7097	25	6.04	0	1.56264e-05	0	1.29333	0.0630404	0.165609	0.0812788
ENSDARG00000061013	ankfy1	ENSMUSG00000020790	Ankfy1	ortholog_one2one	84.3188	84.1745	100	98.04	1	0.444675	0.5	0.446667	0.000206812	2.84409	3.7699
ENSDARG00000071724	ankha	ENSMUSG00000022265	Ank	ortholog_one2many	82.0359	83.5366	25	12.87	0	4.75367e-08	0	6.3	7.42675e-10	12.7069	40.0251
ENSDARG00000014969	ankhb	ENSMUSG00000022265	Ank	ortholog_one2many	76.0081	76.626	0	55.63	0	8.12795e-09	25.9767	0.32	7.42675e-10	12.7069	40.0251
ENSDARG00000077860	ankhd1	ENSMUSG00000055204	Ankrd17	ortholog_one2many	59.8389	59.9308	0	5.98	0	0.00482681	5.18667	4.28667	1.54076e-07	2.01423	3.36524
ENSDARG00000060768	ankib1a	ENSMUSG00000040351	Ankib1	ortholog_one2many	72.6257	71.8894	25	34.28	0	0.430686	1.28333	1.41667	1.75591e-05	1.13092	1.83743
ENSDARG00000076829	ankib1b	ENSMUSG00000040351	Ankib1	ortholog_one2many	71.5094	69.8617	0	100	1	0.0819194	4.37	4.95667	1.75591e-05	1.13092	1.83743
ENSDARG00000056921	ankk1	ENSMUSG00000032257	Ankk1	ortholog_one2one	40.1091	39.4631	25	30.07	0	1.34641e-06	0	2.05333	0.00527611	0.0791987	0
ENSDARG00000035607	ankle2	ENSMUSG00000029501	Ankle2	ortholog_one2one	44.1207	43.9834	50	54.18	0	1.20788e-05	0.746667	0.02	1.17295e-06	11.1419	13.8834
ENSDARG00000062702	ankmy1	ENSMUSG00000034212	Ankmy1	ortholog_one2one	34.3058	34.0319	25	33.41	0	1.05716e-06	16.2567	1.56667	0.241504	0	0.0430384
ENSDARG00000005948	ankmy2a	ENSMUSG00000036188	Ankmy2	ortholog_one2many	60.1064	51.3636	75	40.92	1	0.0484368	1.65	2.51333	5.00105e-05	16.6212	11.8093
ENSDARG00000093668	ankmy2b	ENSMUSG00000036188	Ankmy2	ortholog_one2many	68.8836	65.9091	25	10.63	0	#N/A	0	0	5.00105e-05	16.6212	11.8093
ENSDARG00000035399	ankra2	ENSMUSG00000021661	Ankra2	ortholog_one2one	77.0764	74.359	75	79.18	1	0.00600175	13.27	9.11333	2.00418e-08	20.9187	13.4264
ENSDARG00000037100	ankrd10a	ENSMUSG00000031508	Ankrd10	ortholog_one2many	46.3351	42.6506	25	17.47	0	0.675083	4.71667	4.98667	0.00012747	2.31992	2.88478
ENSDARG00000004771	ankrd10b	ENSMUSG00000031508	Ankrd10	ortholog_one2many	43.8202	37.5904	25	68.99	0	0.280763	15.2833	16.54	0.00012747	2.31992	2.88478
ENSDARG00000051886	ankrd11	ENSMUSG00000035569	Ankrd11	ortholog_one2one	49.4326	52.7431	25	90.1	1	2.12555e-06	18.1267	8.17667	4.21222e-10	5.50149	9.2444
ENSDARG00000052419	ankrd12	ENSMUSG00000034647	Ankrd12	ortholog_one2one	46.4016	45.1739	50	66.99	0	0.000175995	53.1267	27.85	9.30856e-07	7.65215	9.86305
ENSDARG00000061901	ankrd13a	ENSMUSG00000041870	Ankrd13a	ortholog_one2one	60.8347	64.4558	50	70.53	0	1.79799e-05	0.66	2.66	0.00104644	14.646	16.4779
ENSDARG00000014652	ankrd13b	ENSMUSG00000037907	Ankrd13b	ortholog_one2one	65.8228	59.7701	50	68.12	0	4.1524e-05	1.00333	0	1.04406e-08	8.38757	2.69589
ENSDARG00000103831	ankrd13c	ENSMUSG00000039988	Ankrd13c	ortholog_one2one	87.5	78.9279	25	57.36	0	7.18683e-06	76.6433	30.2033	0.348482	3.66066	3.51337
ENSDARG00000098140	ankrd13d	ENSMUSG00000005986	Ankrd13d	ortholog_one2one	66.306	70.9091	25	51.2	0	2.53245e-07	13.74	2.35333	2.41338e-12	44.4395	10.7293
ENSDARG00000003822	ankrd16	ENSMUSG00000047909	Ankrd16	ortholog_one2one	57.337	58.4488	0	83.94	1	0.000601209	0.536667	1.46333	0.0694874	3.40943	3.57792
ENSDARG00000075263	ankrd1a	ENSMUSG00000024803	Ankrd1	ortholog_one2many	48.7633	43.2602	75	28.87	1	0.250663	0	0.04	1	0	0
ENSDARG00000076192	ankrd1b	ENSMUSG00000024803	Ankrd1	ortholog_one2many	52.0505	51.7241	75	5.28	0	5.34353e-06	1.71	0	1	0	0
ENSDARG00000002722	ankrd2	ENSMUSG00000025172	Ankrd2	ortholog_one2one	50.6757	45.7317	25	65.66	0	#N/A	0	0	0.0438246	0.0427647	0.296575
ENSDARG00000002298	ankrd22	ENSMUSG00000024774	Ankrd22	ortholog_one2one	51.3089	51.3089	75	24.03	1	4.08411e-05	35.7367	14.7733	1.28741e-12	5.9784	89.3152
ENSDARG00000089207	ankrd27	ENSMUSG00000034867	Ankrd27	ortholog_one2one	63.3333	39.8855	0	70.52	0	0.000172961	4.13667	0.943333	0.000297355	4.91873	3.40053
ENSDARG00000086326	ANKRD28 (1 of many)	ENSMUSG00000014496	Ankrd28	ortholog_one2many	73.9708	52.8965	0	41.42	0	0.000126797	1.24667	0.0733333	2.11372e-05	2.68966	3.89481
ENSDARG00000009023	ankrd28b	ENSMUSG00000014496	Ankrd28	ortholog_one2many	85.4563	85.3751	50	46.17	0	1.87988e-06	9.44333	2.43	2.11372e-05	2.68966	3.89481
ENSDARG00000057159	ankrd29	ENSMUSG00000057766	Ankrd29	ortholog_one2one	73.4899	70.8738	50	42.34	0	2.47806e-06	15.9333	1.92667	0.29949	0.202178	0.118916
ENSDARG00000052731	ankrd31	ENSMUSG00000109561	Ankrd31	ortholog_one2one	31.8008	4.70255	75	0	0	#N/A	0	0	1	0	0.00233208
ENSDARG00000055638	ankrd33aa	ENSMUSG00000047034	Ankrd33	ortholog_one2many	29.9065	37.9822	50	21.55	0	0.396599	0	0.03	1	0	0
ENSDARG00000002508	ankrd33ab	ENSMUSG00000047034	Ankrd33	ortholog_one2many	27.9221	38.2789	0	5.32	0	0.00184981	0	0.226667	1	0	0
ENSDARG00000058357	ankrd33ba	ENSMUSG00000022237	Ankrd33b	ortholog_one2many	54.3243	41.358	75	84.07	1	0.10185	0	0.06	7.79947e-05	0.0399048	0.266697
ENSDARG00000015589	ankrd33bb	ENSMUSG00000022237	Ankrd33b	ortholog_one2many	42.607	45.0617	25	0	0	#N/A	0	0	7.79947e-05	0.0399048	0.266697
ENSDARG00000076719	ANKRD34A	ENSMUSG00000049097	Ankrd34a	ortholog_one2one	49.2007	55.9596	50	53.19	0	0.0481762	0	0.0966667	0.13336	0.358436	0.202917
ENSDARG00000077086	ankrd34ba	ENSMUSG00000045034	Ankrd34b	ortholog_one2many	41.9118	44.8819	25	0	0	#N/A	0	0	0.446813	0	0.0194095
ENSDARG00000061641	ankrd34bb	ENSMUSG00000045034	Ankrd34b	ortholog_one2many	47.2628	50.9843	50	85.05	0	#N/A	0	0	0.446813	0	0.0194095
ENSDARG00000093286	ANKRD34C	ENSMUSG00000047606	Ankrd34c	ortholog_one2one	63.2075	62.7341	50	99.53	1	#N/A	0	0	1	0	0
ENSDARG00000056376	ankrd37	ENSMUSG00000050914	Ankrd37	ortholog_one2one	44.9102	47.1698	50	24.52	0	0.00048709	4.59333	2.42	0.000183037	5.35573	2.44678
ENSDARG00000041350	ankrd39	ENSMUSG00000079610	Ankrd39	ortholog_one2one	51.6483	51.3661	0	35.03	0	8.21266e-05	8.21	1.35333	5.3453e-05	2.43544	4.17468
ENSDARG00000076490	ankrd40	ENSMUSG00000094091	Gm21885	ortholog_one2many	17.8571	48.2759	25	27.88	0	6.98102e-05	10.79	4.41667	1	0	0
ENSDARG00000026028	ankrd44	ENSMUSG00000052331	Ankrd44	ortholog_one2one	64.794	69.6878	50	1.95	0	0.00235655	0.4	1.05667	0.00205179	0.298372	0.520881
ENSDARG00000011326	ankrd45	ENSMUSG00000044835	Ankrd45	ortholog_one2one	41.9643	33.3333	0	34.43	0	4.96821e-09	53.1367	0	8.16385e-11	2.22846	0.176385
ENSDARG00000044328	ankrd46a	ENSMUSG00000048307	Ankrd46	ortholog_one2many	87.7193	87.7193	0	0	0	0.00178471	11.2867	5.59333	1.84453e-06	32.7436	20.7248
ENSDARG00000015780	ankrd46b	ENSMUSG00000048307	Ankrd46	ortholog_one2many	84.2105	84.2105	0	100	1	0.000912146	7.66667	5.74333	1.84453e-06	32.7436	20.7248
ENSDARG00000023508	ankrd49	ENSMUSG00000031931	Ankrd49	ortholog_one2one	55.0459	50.4202	50	91.53	1	0.00862674	1.04333	1.83667	0.000815019	9.87214	14.0243
ENSDARG00000036826	ankrd52a	ENSMUSG00000014498	Ankrd52	ortholog_one2many	62.6582	36.803	50	26.1	0	0.144251	0.523333	0.34	2.0889e-05	0.293735	0.11855
ENSDARG00000063576	ankrd52b	ENSMUSG00000014498	Ankrd52	ortholog_one2many	68.0672	67.7509	25	1.01	0	2.35335e-05	3.99667	0.36	2.0889e-05	0.293735	0.11855
ENSDARG00000055743	ankrd54	ENSMUSG00000033055	Ankrd54	ortholog_one2one	56.5079	59.5318	0	92.96	1	0.0154404	8.10667	10.9767	0.000203056	9.78208	11.6236
ENSDARG00000099182	ankrd55	ENSMUSG00000049985	Ankrd55	ortholog_one2one	54.4615	56.5495	50	19.96	0	3.55415e-07	2.32667	0	1	0	0
ENSDARG00000068274	ANKRD65	ENSMUSG00000078487	Ankrd65	ortholog_one2one	27.9621	31.0526	0	0	0	2.95195e-07	0	2.54	1	0	0
ENSDARG00000057790	ankrd6a	ENSMUSG00000040183	Ankrd6	ortholog_one2many	53.2967	54.4944	50	0.5	0	0.308748	0	0.0333333	0.195429	0.736523	0.773608
ENSDARG00000029370	ankrd6b	ENSMUSG00000040183	Ankrd6	ortholog_one2many	39.485	38.764	25	100	1	0.0600263	2.31333	2.84	0.195429	0.736523	0.773608
ENSDARG00000028804	ankrd9	ENSMUSG00000037904	Ankrd9	ortholog_one2one	47.7352	42.0245	75	0	0	0.469997	3.47	3.26333	1.05946e-05	3.42531	6.11638
ENSDARG00000062396	anks1aa	ENSMUSG00000024219	Anks1	ortholog_one2many	55.348	27.418	50	56.41	0	0.00110729	7.79	1.94	0.0641046	1.84306	1.94463
ENSDARG00000078901	anks1ab	ENSMUSG00000024219	Anks1	ortholog_one2many	74.5283	19.9327	0	19.37	0	#N/A	0	0	0.0641046	1.84306	1.94463
ENSDARG00000003512	anks1b	ENSMUSG00000058589	Anks1b	ortholog_one2one	29.7656	74.7059	50	61.8	0	0.190455	1.89667	2.54	6.67689e-07	1.61315	0.379022
ENSDARG00000038557	anks3	ENSMUSG00000022515	Anks3	ortholog_one2one	52.7244	50.229	0	84.92	1	0.00209934	6.81	4.16333	1.04837e-05	11.7451	15.1449
ENSDARG00000036846	anks4b	ENSMUSG00000030909	Anks4b	ortholog_one2one	41.7373	46.5721	0	63.66	0	0.000738315	2.35333	1.20333	1	0	0
ENSDARG00000041904	ankzf1	ENSMUSG00000026199	Ankzf1	ortholog_one2one	40.1106	38.7701	0	2.56	0	0.0764013	4.26	6.47	0.21338	3.37479	3.42614
ENSDARG00000060917	anln	ENSMUSG00000036777	Anln	ortholog_one2one	46.1144	48.1713	0	7.97	0	0.0379034	0.456667	0.816667	0.645376	0.0554488	0.0670314
ENSDARG00000102335	ano1	ENSMUSG00000031075	Ano1	ortholog_one2many	68.4631	33.7266	75	33.56	1	3.46309e-05	0.243333	2.21667	0.00194061	0.326698	0.0993184
ENSDARG00000057736	ano10a	ENSMUSG00000037949	Ano10	ortholog_one2one	66.2539	64.9469	50	73.16	0	1.28023e-06	25.57	7.71	2.10741e-10	46.2715	83.4623
ENSDARG00000101363	ano2	ENSMUSG00000038115	Ano2	ortholog_one2many	54.8955	49.8004	50	26.96	0	5.05883e-09	20.2033	0.116667	1	0	0
ENSDARG00000003210	ANO2 (1 of many)	ENSMUSG00000038115	Ano2	ortholog_one2many	61.4504	16.0679	50	4.6	0	#N/A	0	0	1	0	0
ENSDARG00000058015	ano3	ENSMUSG00000074968	Ano3	ortholog_one2one	69.4332	69.9286	25	37.45	0	0.756951	0	0.01	2.31625e-10	24.7646	5.11294
ENSDARG00000015731	ano5a	ENSMUSG00000055489	Ano5	ortholog_one2many	56.7213	57.4115	50	42.62	0	3.93183e-08	0.0433333	3.42667	1	0	0.0119295
ENSDARG00000036147	ano5b	ENSMUSG00000055489	Ano5	ortholog_one2many	55.9563	56.6372	25	29.1	0	1.15324e-05	0	1.76	1	0	0.0119295
ENSDARG00000061544	ano6	ENSMUSG00000064210	Ano6	ortholog_one2one	62.6374	62.5686	0	8.86	0	0.000447153	0.00333333	0.38	0.000124819	5.28002	3.81273
ENSDARG00000104834	ANO7	ENSMUSG00000034107	Ano7	ortholog_one2one	56.0589	57.6251	0	22.55	0	0.715321	0.0233333	0.0366667	1	0	0
ENSDARG00000076265	ano8a	ENSMUSG00000034863	Ano8	ortholog_one2many	58.3784	61.1321	25	0	0	8.90213e-08	37.1667	0.23	3.88072e-05	2.08044	3.26366
ENSDARG00000077229	ano8b	ENSMUSG00000034863	Ano8	ortholog_one2many	55.7732	51.0377	75	30.15	1	0.000131805	0.00666667	0.386667	3.88072e-05	2.08044	3.26366
ENSDARG00000079324	ano9b	ENSMUSG00000054662	Ano9	ortholog_one2many	45.3046	47.7912	25	2.01	0	0.000604063	0.933333	2.04333	1.0104e-05	0.161328	0.877999
ENSDARG00000006487	anp32a	ENSMUSG00000032249	Anp32a	ortholog_one2one	79.5276	81.7814	100	47.71	1	1.41124e-06	244.913	110.48	0.757679	2.05897	1.86806
ENSDARG00000023330	anp32b	ENSMUSG00000028333	Anp32b	ortholog_one2one	73.7452	70.2206	50	54.52	0	6.04762e-06	34.6467	92.6367	2.11171e-08	117.013	150.901
ENSDARG00000054804	anp32e	ENSMUSG00000015749	Anp32e	ortholog_one2one	74.8	71.9231	50	23	0	1.18431e-06	157.553	62.3667	2.1168e-10	20.9413	33.0897
ENSDARG00000097285	ANPEP (1 of many)	ENSMUSG00000039062	Anpep	ortholog_one2many	59.2746	59.2132	25	50	0	#N/A	0	0	2.52462e-11	3.75923	0.211643
ENSDARG00000041083	anpepa	ENSMUSG00000039062	Anpep	ortholog_one2many	55.4011	53.6232	0	0	0	0.00532084	0.0766667	0.373333	2.52462e-11	3.75923	0.211643
ENSDARG00000103878	anpepb	ENSMUSG00000039062	Anpep	ortholog_one2many	43.129	42.236	25	89.47	1	0.00561384	0.296667	0.0266667	2.52462e-11	3.75923	0.211643
ENSDARG00000104118	antxr2a	ENSMUSG00000029338	Antxr2	ortholog_one2many	57.113	56.0575	50	32	0	2.66476e-07	0.456667	20.58	0.0079239	0.108436	0.239921
ENSDARG00000063011	antxr2b	ENSMUSG00000029338	Antxr2	ortholog_one2many	56.4682	56.4682	0	20.99	0	0.000184228	0.713333	2.15	0.0079239	0.108436	0.239921
ENSDARG00000077383	anxa11a	ENSMUSG00000021866	Anxa11	ortholog_one2many	58.9354	61.6302	0	0	0	8.11856e-08	20.4033	80.7267	0.579426	0.868599	0.875271
ENSDARG00000002632	anxa11b	ENSMUSG00000021866	Anxa11	ortholog_one2many	60.6186	58.4493	25	46.79	0	1.54012e-08	8.06667	90.7333	0.579426	0.868599	0.875271
ENSDARG00000013976	anxa13	ENSMUSG00000055114	Anxa13	ortholog_one2many	44.6203	46.3816	0	0.66	0	0.00297818	66.28	87.7733	0.241504	0.0267906	0
ENSDARG00000013613	anxa13l	ENSMUSG00000055114	Anxa13	ortholog_one2many	44.3038	46.0526	0	18.7	0	5.50421e-08	5.05333	70.9267	0.241504	0.0267906	0
ENSDARG00000026726	anxa1a	ENSMUSG00000024659	Anxa1	ortholog_one2many	50	49.422	50	49.31	0	7.35101e-09	11.3133	553.92	3.82393e-09	0.920232	6.79105
ENSDARG00000100095	anxa1b	ENSMUSG00000024659	Anxa1	ortholog_one2many	62.3529	61.2717	25	26.97	0	1.91034e-07	0.09	10.1233	3.82393e-09	0.920232	6.79105
ENSDARG00000104359	anxa1c	ENSMUSG00000024659	Anxa1	ortholog_one2many	49.2669	48.5549	25	26.97	0	2.85253e-07	0.0266667	2.53	3.82393e-09	0.920232	6.79105
ENSDARG00000003216	anxa2a	ENSMUSG00000032231	Anxa2	ortholog_one2many	66.1721	65.7817	75	79.03	1	2.09893e-08	1.59667	456.537	1.22012e-10	93.5677	120.227
ENSDARG00000053625	anxa2b	ENSMUSG00000032231	Anxa2	ortholog_one2many	63.9053	63.7168	25	0	0	#N/A	0	0	1.22012e-10	93.5677	120.227
ENSDARG00000009196	anxa3a	ENSMUSG00000029484	Anxa3	ortholog_one2many	53.2353	56.0372	100	14.14	1	6.2526e-06	0	3.28333	0.0978611	0.15205	0.286915
ENSDARG00000044254	anxa3b	ENSMUSG00000029484	Anxa3	ortholog_one2many	50	52.6316	25	6.95	0	2.81842e-08	6.9	101.717	0.0978611	0.15205	0.286915
ENSDARG00000036456	anxa4	ENSMUSG00000029994	Anxa4	ortholog_one2one	63.2399	63.6364	25	24.59	0	8.39489e-07	24.1267	75.5967	0.00854395	11.3702	9.90722
ENSDARG00000026406	anxa5a	ENSMUSG00000027712	Anxa5	ortholog_one2many	64.6688	64.2633	0	17.12	0	2.39154e-09	2053.09	2.45667	3.3628e-13	1091.69	348.892
ENSDARG00000016470	anxa5b	ENSMUSG00000027712	Anxa5	ortholog_one2many	58.5443	57.9937	0	19.82	0	1.89479e-08	0.0633333	24.2067	3.3628e-13	1091.69	348.892
ENSDARG00000013335	anxa6	ENSMUSG00000018340	Anxa6	ortholog_one2one	70.2465	59.2868	50	27.24	0	0.000208421	4.60667	1.36667	1.32285e-07	44.0872	60.1887
ENSDARG00000100104	ANXA9	ENSMUSG00000015702	Anxa9	ortholog_one2one	35.5828	33.6232	0	0	0	0.990407	3.13667	3.15667	0.0164469	20.3906	17.8988
ENSDARG00000061355	aoc1	ENSMUSG00000029811	Aoc1	ortholog_one2many	53.7736	52.7778	50	47.03	0	0.000479821	0	0.303333	4.83953e-06	0.593886	0
ENSDARG00000014646	aoc2	ENSMUSG00000078651	Aoc2	ortholog_one2many	40.6166	40.0264	25	40.31	0	2.13178e-07	2.42333	37.8	0.164252	0.782672	0.516719
ENSDARG00000020054	aox6	ENSMUSG00000079554	Aox2	ortholog_one2many	54.5522	54.3494	50	36.25	0	6.07278e-05	0.703333	3.26333	0.0001879	1.18901	0.645343
ENSDARG00000031496	ap1ar	ENSMUSG00000074238	Ap1ar	ortholog_one2one	56.6553	55.7047	0	35.9	0	4.03443e-05	13.2333	4.9	0.000875592	16.9931	14.837
ENSDARG00000020621	ap1b1	ENSMUSG00000009090	Ap1b1	ortholog_one2one	86.4836	86.8505	25	73.42	0	2.52042e-08	86.43	12.2233	6.64678e-12	61.2519	26.7915
ENSDARG00000102394	ap1g1	ENSMUSG00000031731	Ap1g1	ortholog_one2one	89.8904	89.4545	0	55.52	0	2.049e-05	18.6033	2.69333	9.38554e-07	12.6898	6.70803
ENSDARG00000054337	ap1g2	ENSMUSG00000040701	Ap1g2	ortholog_one2one	58.4171	58.7863	0	96.45	1	6.45805e-09	125.487	9.37	0.000184348	0.220266	0.725575
ENSDARG00000096249	ap1m1	ENSMUSG00000003033	Ap1m1	ortholog_one2one	97.1631	97.1631	25	5.2	0	0.00804832	5.48333	4.18	2.19813e-05	13.0924	17.2818
ENSDARG00000096454	ap1m2	ENSMUSG00000003309	Ap1m2	ortholog_one2one	83.7264	83.5294	25	93.96	1	8.54781e-07	142.3	48.4433	2.86777e-10	194.21	121.482
ENSDARG00000056803	ap1s1	ENSMUSG00000004849	Ap1s1	ortholog_one2one	91.7721	91.7721	50	2.05	0	6.98974e-08	212.157	41.74	4.68101e-10	74.1698	38.8999
ENSDARG00000058504	ap1s2	ENSMUSG00000031367	Ap1s2	ortholog_one2one	85.3503	83.75	25	47.85	0	1.56076e-06	164.78	66.2567	2.22403e-07	1.40332	0.393923
ENSDARG00000076073	ap1s3a	ENSMUSG00000054702	Ap1s3	ortholog_one2many	65.0307	68.8312	100	0	1	2.30135e-06	0.07	3.37	0.0188206	0.279259	0.10681
ENSDARG00000027966	ap1s3b	ENSMUSG00000054702	Ap1s3	ortholog_one2many	75.974	75.974	25	0.56	0	1.29911e-05	46.6667	25.48	0.0188206	0.279259	0.10681
ENSDARG00000054320	ap2a1	ENSMUSG00000060279	Ap2a1	ortholog_one2one	82.449	82.7021	25	94.44	1	1.01719e-06	21.14	8.72667	0.00251786	10.5443	8.65623
ENSDARG00000035152	ap2b1	ENSMUSG00000035152	Ap2b1	ortholog_one2one	93.9076	94.0063	50	50.73	0	0.0109164	8.17	9.98667	3.04493e-08	2.64299	6.25163
ENSDARG00000002790	ap2m1a	ENSMUSG00000022841	Ap2m1	ortholog_one2many	97.0522	98.3908	0	0.68	0	2.59162e-07	363.81	115.637	2.71601e-09	155.562	101.511
ENSDARG00000033899	ap2m1b	ENSMUSG00000022841	Ap2m1	ortholog_one2many	96.3719	97.7011	25	99.78	1	1.35872e-06	80.2433	25.8933	2.71601e-09	155.562	101.511
ENSDARG00000026967	ap2s1	ENSMUSG00000008036	Ap2s1	ortholog_one2one	99.2958	99.2958	0	99.31	1	0.247999	24.2333	25.83	7.45853e-07	44.4023	30.4507
ENSDARG00000105296	AP3B2	ENSMUSG00000062444	Ap3b2	ortholog_one2one	72.1519	68.4843	0	34.24	0	5.05e-07	7.85	0.403333	0.000339962	73.5587	75.3167
ENSDARG00000071424	ap3d1	ENSMUSG00000020198	Ap3d1	ortholog_one2one	74.2424	77.648	0	100	1	2.32108e-06	103.34	14.45	1.20178e-08	54.2214	26.965
ENSDARG00000029928	ap3m1	ENSMUSG00000021824	Ap3m1	ortholog_one2one	81.4727	82.0574	100	100	1	1.26806e-05	5.59333	15.1533	0.789134	6.32249	6.21896
ENSDARG00000016128	ap3m2	ENSMUSG00000031539	Ap3m2	ortholog_one2one	90.1914	90.1914	25	100	1	1.1723e-08	168.23	2.42	7.28492e-12	160.726	82.5656
ENSDARG00000039882	ap3s2	ENSMUSG00000063801	Ap3s2	ortholog_one2one	91.1458	90.6736	25	76.33	1	0.540858	30.2467	31.7233	1.04682e-09	15.6965	6.46631
ENSDARG00000013726	ap4b1	ENSMUSG00000032952	Ap4b1	ortholog_one2many	56.7901	56.0976	25	84.18	1	1.95647e-06	6.48	1.44	0.0790877	8.30454	6.88801
ENSDARG00000103684	ap4e1	ENSMUSG00000001998	Ap4e1	ortholog_one2one	50.7583	50.713	0	61.18	0	0.0207075	2.82	1.92	0.748288	0.614807	0.586579
ENSDARG00000056871	ap4m1	ENSMUSG00000019518	Ap4m1	ortholog_one2one	61.3122	60.3563	0	63.18	0	7.18516e-07	12.7233	3.17333	0.287845	4.52633	6.35136
ENSDARG00000054220	ap4s1	ENSMUSG00000020955	Ap4s1	ortholog_one2one	76.0274	77.0833	100	64.87	1	3.24131e-05	22.6133	8.71	0.377251	22.9171	20.4822
ENSDARG00000078805	ap5b1	ENSMUSG00000049562	Ap5b1	ortholog_one2one	27.6749	30.7078	0	0	0	2.0142e-06	3.05333	0.2	0.000137706	3.26431	4.81198
ENSDARG00000031533	ap5m1	ENSMUSG00000036291	Ap5m1	ortholog_one2one	53.6585	53.8776	100	80.92	1	5.30531e-06	8.67333	2.42667	0.506977	5.27204	5.17695
ENSDARG00000076755	ap5s1	ENSMUSG00000068264	Ap5s1	ortholog_one2one	37.7551	29.8387	25	19.92	0	0.000587951	16.9833	6.41667	0.0959609	24.8726	24.9861
ENSDARG00000078111	ap5z1	ENSMUSG00000039623	Ap5z1	ortholog_one2one	52.8325	53.1599	50	45.43	0	2.38135e-05	7.78	2.14	0.000772895	2.39724	3.10685
ENSDARG00000021239	apaf1	ENSMUSG00000019979	Apaf1	ortholog_one2one	53.4615	55.6445	50	88.24	1	0.000569374	6.44	3.65667	0.0598379	0.186318	0.272055
ENSDARG00000103848	apba1a	ENSMUSG00000024897	Apba1	ortholog_one2many	62.6033	71.9715	50	78.13	1	2.77416e-09	44.8133	0.12	7.69006e-11	35.8862	17.6002
ENSDARG00000074328	apba1b	ENSMUSG00000024897	Apba1	ortholog_one2many	44.6962	51.5439	25	0	0	0.00211195	24.9667	1.52	7.69006e-11	35.8862	17.6002
ENSDARG00000060639	apba2b	ENSMUSG00000030519	Apba2	ortholog_one2one	65.4262	72.6667	50	76.05	1	0.190205	0.536667	0.39	0.241504	0.0186838	0.0399797
ENSDARG00000090675	APBA3	ENSMUSG00000004931	Apba3	ortholog_one2one	34.5013	44.8336	0	44.7	0	0.00335654	1.64	3.66333	0.00352967	13.9144	15.6767
ENSDARG00000076560	apbb1	ENSMUSG00000037032	Apbb1	ortholog_one2one	48.5915	48.5915	0	19.85	0	4.52026e-06	8.19667	1.8	0.772264	44.4829	41.1001
ENSDARG00000016505	apbb1ip	ENSMUSG00000026786	Apbb1ip	ortholog_one2one	52.4031	50.4478	75	30.14	1	0.00035327	0	0.456667	1	0.00634491	0.0105488
ENSDARG00000099995	apbb2b	ENSMUSG00000029207	Apbb2	ortholog_one2one	55.8427	65.3947	0	31.38	0	2.39539e-06	28.8333	4.79333	1.22387e-09	6.92057	3.13232
ENSDARG00000053771	apbb3	ENSMUSG00000006050	Sra1	ortholog_one2many	8.5034	10.2881	0	70.8	0	1.36178e-06	2.21667	0.00333333	1.49403e-08	45.5804	27.1146
ENSDARG00000058868	apc	ENSMUSG00000005871	Apc	ortholog_one2one	69.1721	67.0303	25	96.74	1	0.0896233	0.35	0.55	6.46844e-07	1.61527	2.53762
ENSDARG00000063007	apc2	ENSMUSG00000020135	Apc2	ortholog_one2one	44.8931	41.5567	50	56.66	0	0.062217	0.0233333	0.1	0.330357	0.290688	0.324062
ENSDARG00000098203	APCDD1	ENSMUSG00000071847	Apcdd1	ortholog_one2one	60.6796	48.6381	0	62.66	0	0.00211547	0	0.173333	0.0365036	0.0679528	0.182725
ENSDARG00000008703	apeh	ENSMUSG00000032590	Apeh	ortholog_one2one	59.2857	45.3552	0	43.37	0	6.14009e-06	7.75333	1.48333	0.0293722	11.9504	10.1922
ENSDARG00000045843	apex1	ENSMUSG00000035960	Apex1	ortholog_one2one	66.7742	65.2997	25	87.8	1	0.0265893	6.51333	4.87333	0.0714721	28.0682	14.4912
ENSDARG00000008472	apex2	ENSMUSG00000025269	Apex2	ortholog_one2one	43.3692	46.8992	0	57.4	0	0.445351	3.34	3.08333	5.0376e-05	0.290764	0.52311
ENSDARG00000100633	APH1A	ENSMUSG00000015750	Aph1a	ortholog_one2one	61.6601	58.8679	0	15.29	0	6.82278e-07	4.99667	1.04667	0.0195448	3.91261	6.29594
ENSDARG00000005612	aph1b	ENSMUSG00000053040	Aph1c	ortholog_one2many	63.1783	63.1783	25	100	1	3.24251e-07	56.2367	16.7467	0.00423022	8.14621	6.41534
ENSDARG00000033597	api5	ENSMUSG00000027193	Api5	ortholog_one2one	78.4499	82.3413	50	94.71	1	2.89574e-05	33.5567	17.23	6.13811e-05	43.2462	46.5786
ENSDARG00000070485	apitd1	ENSMUSG00000073705	Apitd1	ortholog_one2one	49.6063	44.3662	0	31.42	0	0.148715	3.86	3.03	0.00204821	1.28028	2.40657
ENSDARG00000002172	aplnra	ENSMUSG00000044338	Aplnr	ortholog_one2many	48.6188	46.6843	0	0	0	5.71168e-07	0	2.28333	1	0	0.00453624
ENSDARG00000036670	aplnrb	ENSMUSG00000044338	Aplnr	ortholog_one2many	47.6323	45.3581	0	79.81	0	1.858e-08	0	7.25	1	0	0.00453624
ENSDARG00000098368	aplp1	ENSMUSG00000006651	Aplp1	ortholog_one2one	40.3873	44.6483	50	20.68	0	1.53304e-07	14.1433	2.00667	7.08355e-06	83.2747	90.5486
ENSDARG00000054864	aplp2	ENSMUSG00000031996	Aplp2	ortholog_one2one	67.1466	68.3089	0	1.95	0	0.967082	18.6667	18.7167	1.40083e-09	225.086	294.678
ENSDARG00000017422	apmap	ENSMUSG00000033096	Apmap	ortholog_one2one	62.1687	62.1687	0	42.1	0	9.93863e-05	13.98	6.20333	0.000666192	26.7556	28.5187
ENSDARG00000012076	apoa1a	ENSMUSG00000032083	Apoa1	ortholog_one2many	23.6641	23.4848	25	0	0	8.5668e-05	0	0.686667	0.00121983	0.243105	1.08595
ENSDARG00000101324	apoa1b	ENSMUSG00000032083	Apoa1	ortholog_one2many	22.5681	21.9697	0	0	0	0.0193695	0.00333333	0.206667	0.00121983	0.243105	1.08595
ENSDARG00000058806	apoa1bp	ENSMUSG00000028070	Naxe	ortholog_one2one	68.1979	68.4397	0	41.76	0	0.000192059	10.8267	17.9033	0.833769	137.799	128.907
ENSDARG00000101160	apoa4a	ENSMUSG00000032080	Apoa4	ortholog_one2many	20.155	13.1646	0	0	0	0.353559	0	0.0633333	2.04655e-06	0.361457	11.7489
ENSDARG00000040298	apoa4b.1	ENSMUSG00000032080	Apoa4	ortholog_one2many	23.5294	15.1899	50	0	0	#N/A	0	0	2.04655e-06	0.361457	11.7489
ENSDARG00000020866	apoa4b.2	ENSMUSG00000032080	Apoa4	ortholog_one2many	22.7451	14.6835	25	0	0	0.171947	0	0.0666667	2.04655e-06	0.361457	11.7489
ENSDARG00000094929	apoa4b.3	ENSMUSG00000032080	Apoa4	ortholog_one2many	23.1373	14.9367	25	0	0	0.76299	0	0.01	2.04655e-06	0.361457	11.7489
ENSDARG00000042780	apoba	ENSMUSG00000020609	Apob	ortholog_one2many	32.096	31.4761	25	68.11	0	0.6067	0	0.0166667	1	0	0
ENSDARG00000022767	apobb.1	ENSMUSG00000020609	Apob	ortholog_one2many	28.5791	23.6626	0	0.3	0	#N/A	0	0	1	0	0
ENSDARG00000075016	apobb.2	ENSMUSG00000020609	Apob	ortholog_one2many	28.2557	15.8935	0	0.81	0	0.00593486	0	0.13	1	0	0
ENSDARG00000018881	apobec2a	ENSMUSG00000040694	Apobec2	ortholog_one2many	45.8647	54.4643	0	49.61	0	0.000312751	0.95	3.45667	5.1497e-05	2.37324	0.343857
ENSDARG00000034604	apobec2b	ENSMUSG00000040694	Apobec2	ortholog_one2many	44.6886	54.4643	25	0	0	0.0044968	0	0.276667	5.1497e-05	2.37324	0.343857
ENSDARG00000060345	apoda.1	ENSMUSG00000022548	Apod	ortholog_one2many	44.3243	43.3862	0	4.66	0	0.000908612	0	1.44667	2.18447e-11	46.2587	150.734
ENSDARG00000060350	apoda.2	ENSMUSG00000022548	Apod	ortholog_one2many	47.619	47.619	25	9.21	0	#N/A	0	0	2.18447e-11	46.2587	150.734
ENSDARG00000057437	apodb	ENSMUSG00000022548	Apod	ortholog_one2many	45.6989	44.9735	0	0.8	0	5.85284e-06	0	3.44	2.18447e-11	46.2587	150.734
ENSDARG00000102004	apoea	ENSMUSG00000002985	Apoe	ortholog_one2many	23.7918	20.5788	25	0	0	0.353559	0	0.0633333	7.20151e-12	360.64	175.856
ENSDARG00000040295	apoeb	ENSMUSG00000002985	Apoe	ortholog_one2many	26.6904	24.1158	0	0	0	4.54789e-09	4.74	134.317	7.20151e-12	360.64	175.856
ENSDARG00000090980	apof	ENSMUSG00000047631	Apof	ortholog_one2one	21.4286	25.7669	25	0	0	1.05091e-08	0.65	55.8733	0.0127631	0.0497476	0.119313
ENSDARG00000007425	apol1	ENSMUSG00000090698	Apold1	ortholog_one2many	12.4731	23.5772	25	0	0	1.01807e-08	0	37.0733	0.616579	2.10786	2.03827
ENSDARG00000076838	apom	ENSMUSG00000024391	Apom	ortholog_one2one	18.1395	20.5263	0	0	0	0.000367748	0	1.62	0.00527611	0.0686217	0
ENSDARG00000104696	apooa	ENSMUSG00000079508	Apoo	ortholog_one2many	31.9635	33.0189	0	0	0	#N/A	#N/A	#N/A	0.176863	48.6276	20.794
ENSDARG00000026444	apoob	ENSMUSG00000079508	Apoo	ortholog_one2many	39.3519	40.0943	0	0	0	7.4153e-06	61.1167	17.7333	0.176863	48.6276	20.794
ENSDARG00000039374	apool	ENSMUSG00000025525	Apool	ortholog_one2one	21.1991	37.3585	0	5.13	0	0.00932392	18.8667	15.81	1.6539e-05	2.865	4.06726
ENSDARG00000092473	apopt1	ENSMUSG00000037787	Apopt1	ortholog_one2one	38.0488	40.2062	75	36.87	0	8.27501e-05	8.53333	4.50667	2.3749e-07	11.1731	6.86055
ENSDARG00000104279	appa	ENSMUSG00000022892	App	ortholog_one2many	61.6511	66.6187	100	1.98	1	0.33024	47.3	45.3167	4.97071e-11	341.574	686.971
ENSDARG00000055543	appb	ENSMUSG00000022892	App	ortholog_one2many	62.6016	66.4748	25	0.89	0	0.0590481	52.63	47.0433	4.97071e-11	341.574	686.971
ENSDARG00000007566	appbp2	ENSMUSG00000018481	Appbp2	ortholog_one2one	91.8089	91.9658	25	100	1	0.0739398	12.3067	14.3733	3.71278e-06	12.2327	8.62433
ENSDARG00000060734	appl1	ENSMUSG00000040760	Appl1	ortholog_one2one	80.198	80.198	0	94.12	1	0.000169249	2.91333	2.83667	7.46021e-07	2.14561	3.16499
ENSDARG00000078139	appl2	ENSMUSG00000020263	Appl2	ortholog_one2one	67.6737	67.6737	50	44.79	0	0.000148884	5.47333	1.34667	4.0547e-06	21.7661	24.6132
ENSDARG00000003519	aprt	ENSMUSG00000006589	Aprt	ortholog_one2one	54.2373	53.3333	75	41.87	1	0.664576	9.03333	9.41	0.00654102	19.6749	13.6183
ENSDARG00000027143	aptx	ENSMUSG00000028411	Aptx	ortholog_one2one	57.716	54.6784	0	83.5	1	0.27222	0.793333	0.576667	0.0421685	7.63652	6.52739
ENSDARG00000100555	aqp11	ENSMUSG00000042797	Aqp11	ortholog_one2one	32	32.4723	50	0	0	3.17833e-06	13.4067	4.28	8.88178e-16	12.9237	299.922
ENSDARG00000043279	aqp12	ENSMUSG00000045091	Aqp12	ortholog_one2one	39.4928	37.5862	0	0	0	0.162503	0	0.0666667	1	0	0
ENSDARG00000023713	aqp1a.1	ENSMUSG00000004655	Aqp1	ortholog_one2many	61.1538	59.1078	25	56.42	0	1.03234e-07	1.29333	23.4633	0.0598379	0.0537393	0.197216
ENSDARG00000091027	aqp1a.2	ENSMUSG00000004655	Aqp1	ortholog_one2many	56.1338	56.1338	25	51.45	0	3.74164e-07	0	1.56	0.0598379	0.0537393	0.197216
ENSDARG00000003808	aqp3a	ENSMUSG00000028435	Aqp3	ortholog_one2many	64.5485	66.0959	0	95.17	1	9.69487e-09	0.653333	35.6967	1	0	0
ENSDARG00000069518	aqp3b	ENSMUSG00000028435	Aqp3	ortholog_one2many	65.2027	66.0959	0	0	0	0.0140646	0	0.12	1	0	0
ENSDARG00000010565	aqp4	ENSMUSG00000024411	Aqp4	ortholog_one2one	62.8125	62.2291	75	37.19	1	0.0120374	0	0.143333	3.45693e-09	9.81372	20.6817
ENSDARG00000026787	aqp7	ENSMUSG00000028427	Aqp7	ortholog_one2one	43.1548	47.8548	0	14.22	0	0.835258	0	0.00666667	1	0	0
ENSDARG00000045141	aqp8a.1	ENSMUSG00000030762	Aqp8	ortholog_one2one	49.2308	49.0421	50	0	0	#N/A	0	0	0.0158266	0.731933	0.49286
ENSDARG00000053480	aqp9b	ENSMUSG00000032204	Aqp9	ortholog_one2one	44.6735	40.4984	100	0	0	#N/A	0	0	1	0	0
ENSDARG00000016775	aqr	ENSMUSG00000040383	Aqr	ortholog_one2one	72.5606	74.8143	0	90.91	1	0.0273647	2.44	1.62667	0.00346663	3.87327	3.21928
ENSDARG00000067976	ar	ENSMUSG00000046532	Ar	ortholog_one2one	39.6313	38.2647	50	42.56	0	1.31724e-05	3.64667	1.36667	1	0.0359649	0
ENSDARG00000054533	araf	ENSMUSG00000001127	Araf	ortholog_one2one	66.6118	67.053	0	80	1	5.20799e-07	22.5733	5.84333	0.00132182	43.8078	38.1429
ENSDARG00000100518	ARAP2	ENSMUSG00000037999	Arap2	ortholog_one2one	44.4169	42.0435	50	1.27	0	0.000418625	0	0.526667	2.29701e-07	2.81831	1.14179
ENSDARG00000076801	arap3	ENSMUSG00000024451	Arap3	ortholog_one2one	43.149	46.684	0	13.82	0	7.78893e-05	0.703333	0.11	1	0	0.00581447
ENSDARG00000002792	arcn1a	ENSMUSG00000032096	Arcn1	ortholog_one2many	82.7112	82.3875	25	9.68	0	6.72037e-07	41.6	9.89333	0.0812471	38.3171	34.0742
ENSDARG00000031214	arcn1b	ENSMUSG00000032096	Arcn1	ortholog_one2many	81.25	81.409	25	1.14	0	9.32831e-07	52.6767	21.51	0.0812471	38.3171	34.0742
ENSDARG00000076853	areg	ENSMUSG00000029378	Areg	ortholog_one2one	21.0762	18.9516	0	0	0	7.32097e-05	0	0.343333	1	0	0
ENSDARG00000100359	AREL1	ENSMUSG00000042350	Arel1	ortholog_one2one	65	80.5589	25	88.28	1	1.99017e-05	3.28667	0.496667	9.00869e-06	2.49284	3.6331
ENSDARG00000016393	arf2b	ENSMUSG00000062421	Arf2	ortholog_one2one	96.6851	96.6851	0	0	0	6.53022e-06	172.283	84.62	0.0426199	10.0812	10.3253
ENSDARG00000036998	arf3b	ENSMUSG00000051853	Arf3	ortholog_one2one	100	100	0	0	0	2.07435e-05	1.95333	0	8.17129e-09	141.281	57.2664
ENSDARG00000103858	arf4a	ENSMUSG00000021877	Arf4	ortholog_one2many	93.3333	93.3333	50	6.56	0	0.0543121	0.38	0.713333	0.000665605	46.0744	37.0358
ENSDARG00000100339	arf4b	ENSMUSG00000021877	Arf4	ortholog_one2many	60.7527	62.7778	0	6.67	0	0.00108054	0.346667	2.67333	0.000665605	46.0744	37.0358
ENSDARG00000070472	Arf5	ENSMUSG00000021877	Arf4	ortholog_one2many	61.7647	70	0	26.24	0	4.83079e-07	504.287	172.207	0.000665605	46.0744	37.0358
ENSDARG00000101626	arf6a	ENSMUSG00000044147	Arf6	ortholog_one2many	98.8571	98.8571	0	100	1	0.070875	48.2567	53.89	1.28451e-05	27.1644	20.4967
ENSDARG00000052928	arf6b	ENSMUSG00000044147	Arf6	ortholog_one2many	98.8571	98.8571	25	0	0	4.19205e-07	144.29	44.8267	1.28451e-05	27.1644	20.4967
ENSDARG00000067601	arfgap2	ENSMUSG00000027255	Arfgap2	ortholog_one2one	67.9104	68.1648	0	82.72	1	2.25596e-05	30.7733	14.5867	0.00612589	30.5162	26.0034
ENSDARG00000097583	arfgap3	ENSMUSG00000054277	Arfgap3	ortholog_one2one	49.497	46.9466	50	14.01	0	9.48643e-05	56.1167	39.81	2.46583e-05	12.0515	8.13415
ENSDARG00000063474	arfgef1	ENSMUSG00000067851	Arfgef1	ortholog_one2one	85.6679	85.8072	75	100	1	5.95272e-09	25.19	0.96	1.04126e-09	28.2827	13.7881
ENSDARG00000074702	arfgef2	ENSMUSG00000074582	Arfgef2	ortholog_one2one	76.3814	78.683	0	52.59	0	1.6087e-06	10.7833	1.36667	0.0115196	3.32433	2.61204
ENSDARG00000077656	arfgef3	ENSMUSG00000019852	Arfgef3	ortholog_one2one	72.6731	73.0415	0	33.37	0	0.0253399	0.156667	0.0466667	0.000765425	0.265956	0.0779886
ENSDARG00000070055	arfip1	ENSMUSG00000074513	Arfip1	ortholog_one2many	71.6814	65.1475	75	0.99	1	9.02739e-09	275.28	20.32	2.22388e-06	24.8574	14.6709
ENSDARG00000059244	arfip2a	ENSMUSG00000030881	Arfip2	ortholog_one2many	73.2394	76.2463	25	10.93	0	7.06226e-06	20.68	8.94	0.0548808	6.89511	5.41844
ENSDARG00000056664	arfip2b	ENSMUSG00000030881	Arfip2	ortholog_one2many	61.2195	73.607	25	95.63	1	2.30345e-05	3.81333	0.666667	0.0548808	6.89511	5.41844
ENSDARG00000057857	arfrp1	ENSMUSG00000038671	Arfrp1	ortholog_one2one	87.0647	87.0647	25	100	1	2.90305e-07	59.36	14.4267	0.713094	19.9315	18.7175
ENSDARG00000057429	arg1	ENSMUSG00000019987	Arg1	ortholog_one2one	56.305	59.4427	0	45.7	0	#N/A	0	0	3.80721e-05	0	0.706136
ENSDARG00000039269	arg2	ENSMUSG00000021125	Arg2	ortholog_one2one	60.2305	59.0395	50	32.18	0	3.5434e-09	1402.6	36.8	0.00862204	8.23323	9.70712
ENSDARG00000019223	arglu1a	ENSMUSG00000040459	Arglu1	ortholog_one2many	82.0717	76.0148	25	5.93	0	2.64159e-05	29.7333	18.4067	2.73509e-07	7.60735	10.2552
ENSDARG00000018319	arglu1b	ENSMUSG00000040459	Arglu1	ortholog_one2many	86.6171	85.9779	25	100	1	5.68099e-05	47.8933	21.5867	2.73509e-07	7.60735	10.2552
ENSDARG00000024324	arhgap1	ENSMUSG00000027247	Arhgap1	ortholog_one2one	62.212	56.3674	75	57.46	1	0.034381	10.62	13.24	0.0298224	33.2639	28.7423
ENSDARG00000078326	arhgap10	ENSMUSG00000037148	Arhgap10	ortholog_one2one	60.9948	59.2875	75	78.03	1	0.00128164	2.81333	5.08	8.2817e-06	4.26506	6.30785
ENSDARG00000100019	arhgap11a	ENSMUSG00000041219	Arhgap11a	ortholog_one2one	40.1124	36.1702	0	5.55	0	1.66168e-06	0	1.49	1.52164e-06	0.523119	0.0175204
ENSDARG00000026482	arhgap12b	ENSMUSG00000041225	Arhgap12	ortholog_one2one	64.0147	62.4105	50	61.01	0	1.75866e-07	43.4233	3.63	7.49785e-05	5.75704	4.42562
ENSDARG00000062349	arhgap15	ENSMUSG00000049744	Arhgap15	ortholog_one2one	56.129	54.262	25	6.1	0	0.00253931	0	0.166667	1	0.0055658	0
ENSDARG00000020488	arhgap17a	ENSMUSG00000030766	Arhgap17	ortholog_one2many	63.9925	40.5437	50	25.26	0	1.91202e-05	3.32667	0.99	8.49196e-08	8.12878	10.7675
ENSDARG00000062263	arhgap17b	ENSMUSG00000030766	Arhgap17	ortholog_one2many	55.1358	55.2009	25	63.28	0	5.85715e-08	0	4.25333	8.49196e-08	8.12878	10.7675
ENSDARG00000074740	ARHGAP18	ENSMUSG00000039031	Arhgap18	ortholog_one2one	50.9158	41.9306	100	7.21	1	1.53868e-06	19.8733	2.51333	0.232136	9.24835	9.13014
ENSDARG00000083189	arhgap19	ENSMUSG00000025154	Arhgap19	ortholog_one2one	61.0132	56.0729	50	4.48	0	0.00067173	0	0.293333	1.81358e-05	1.85569	0.632435
ENSDARG00000089326	arhgap20	ENSMUSG00000053199	Arhgap20	ortholog_one2many	32.9658	25.2961	25	5.16	0	0.957612	0.15	0.153333	0.0352652	0.0091884	0.0490704
ENSDARG00000093708	arhgap20b	ENSMUSG00000053199	Arhgap20	ortholog_one2many	29.927	17.3435	0	0.05	0	5.9589e-05	0	0.376667	0.0352652	0.0091884	0.0490704
ENSDARG00000104295	arhgap21a	ENSMUSG00000036591	Arhgap21	ortholog_one2many	53.7089	49.2583	50	100	0	2.42052e-05	11.75	4.09667	0.000403408	1.70486	2.27445
ENSDARG00000075673	arhgap21b	ENSMUSG00000036591	Arhgap21	ortholog_one2many	47.5319	43.8363	0	28.09	0	0.00206152	4.42333	2.77333	0.000403408	1.70486	2.27445
ENSDARG00000021255	arhgap22	ENSMUSG00000063506	Arhgap22	ortholog_one2many	54.5977	54.1311	100	65.05	1	0.0996596	0.443333	0.59	0.446813	0	0.0344503
ENSDARG00000076434	ARHGAP22 (1 of many)	ENSMUSG00000063506	Arhgap22	ortholog_one2many	57.0201	56.6952	50	9.57	0	0.00710853	1.06333	0.236667	0.446813	0	0.0344503
ENSDARG00000052950	arhgap23a	ENSMUSG00000049807	Arhgap23	ortholog_one2many	36.1473	49.9608	0	6.13	0	1.64706e-06	0.0233333	1.03333	0.0630404	0.266718	0.183661
ENSDARG00000026840	arhgap23b	ENSMUSG00000049807	Arhgap23	ortholog_one2many	36.7309	31.3234	0	0	0	0.6067	0	0.0166667	0.0630404	0.266718	0.183661
ENSDARG00000100973	arhgap24	ENSMUSG00000057315	Arhgap24	ortholog_one2one	69.5479	70.0134	50	86.57	1	0.00129573	5.67667	10.4433	1.48443e-09	3.21229	0.450508
ENSDARG00000061784	arhgap25	ENSMUSG00000030047	Arhgap25	ortholog_one2one	44.204	44.1358	25	15.84	0	7.60124e-05	0.00666667	1.34333	0.111434	0	0.0611276
ENSDARG00000104255	arhgap27	ENSMUSG00000034255	Arhgap27	ortholog_one2many	34.3299	38.3199	25	19.02	0	4.80695e-05	0.753333	2.05667	3.65649e-07	1.90973	7.58995
ENSDARG00000061798	arhgap27l	ENSMUSG00000034255	Arhgap27	ortholog_one2many	34.9112	40.7365	0	14.84	0	0.000813954	4.26	5.86333	3.65649e-07	1.90973	7.58995
ENSDARG00000101350	ARHGAP28	ENSMUSG00000024043	Arhgap28	ortholog_one2one	40.4959	33.6077	100	1.59	0	0.209383	1.84	2.49	0.213881	0.514263	0.405118
ENSDARG00000026329	arhgap29a	ENSMUSG00000039831	Arhgap29	ortholog_one2many	40.3141	42.575	25	33.92	0	2.35019e-05	0.343333	1.6	6.83211e-05	0.496548	0.960247
ENSDARG00000017748	arhgap29b	ENSMUSG00000039831	Arhgap29	ortholog_one2many	40.6994	43.207	75	21.08	0	0.00112843	0.0866667	0.403333	6.83211e-05	0.496548	0.960247
ENSDARG00000059472	arhgap31	ENSMUSG00000022799	Arhgap31	ortholog_one2one	31.9914	31.2281	25	100	0	0.992748	0.263333	0.263333	0.0269528	0.642832	0.779616
ENSDARG00000075334	arhgap32a	ENSMUSG00000041444	Arhgap32	ortholog_one2many	43.7948	35.1364	0	0.24	0	1.5006e-05	2.27	0.94	3.409e-07	1.34423	0.616343
ENSDARG00000074184	arhgap32b	ENSMUSG00000041444	Arhgap32	ortholog_one2many	49.5897	46.2901	0	15.1	0	9.93227e-07	2.47333	0.163333	3.409e-07	1.34423	0.616343
ENSDARG00000011333	arhgap33	ENSMUSG00000036882	Arhgap33	ortholog_one2one	29.1293	42.2989	0	6.88	0	1.5663e-06	6.15	0.596667	1	0.472515	0.461258
ENSDARG00000062577	arhgap35a	ENSMUSG00000058230	Arhgap35	ortholog_one2many	67.3177	68.9793	50	100	1	0.0694592	0.59	0.803333	0.0232078	9.55791	8.18849
ENSDARG00000060297	arhgap35b	ENSMUSG00000058230	Arhgap35	ortholog_one2many	67.3039	68.1121	0	1.18	0	0.936313	0.55	0.523333	0.0232078	9.55791	8.18849
ENSDARG00000044874	ARHGAP39 (1 of many)	ENSMUSG00000033697	Arhgap39	ortholog_one2many	41.4246	39.8557	0	11.74	0	0.567259	1.84	2.04667	1.88034e-06	1.29605	1.86567
ENSDARG00000056619	arhgap42a	ENSMUSG00000050730	Arhgap42	ortholog_one2many	69.6591	72.8894	25	18.53	0	0.000124249	0.616667	4.12667	0.00071413	3.39811	2.45972
ENSDARG00000010654	arhgap42b	ENSMUSG00000050730	Arhgap42	ortholog_one2many	67.101	48.9893	75	51.77	1	0.00692715	0.0166667	0.183333	0.00071413	3.39811	2.45972
ENSDARG00000104549	arhgap44	ENSMUSG00000033389	Arhgap44	ortholog_one2many	70.4448	64.267	0	49.66	0	5.11279e-06	1.76667	0	1.58891e-06	0.166055	1.26515
ENSDARG00000102424	ARHGAP44 (1 of many)	ENSMUSG00000033389	Arhgap44	ortholog_one2many	58.9431	75.9162	0	0.74	0	0.000254859	0.0266667	0.386667	1.58891e-06	0.166055	1.26515
ENSDARG00000039265	arhgap4a	ENSMUSG00000031389	Arhgap4	ortholog_one2many	38.7132	37.1728	0	7.21	0	0.0415509	1.42667	2.58667	0.00134405	0.0640808	0.234582
ENSDARG00000015003	arhgap4b	ENSMUSG00000031389	Arhgap4	ortholog_one2many	43.8923	44.3979	0	15.24	0	0.000973642	0.73	1.44333	0.00134405	0.0640808	0.234582
ENSDARG00000061294	arhgap5	ENSMUSG00000035133	Arhgap5	ortholog_one2one	72.3036	72.2555	50	67	0	0.11266	8.64667	7.06667	1.5416e-06	12.4652	8.01535
ENSDARG00000059672	arhgap6	ENSMUSG00000036198	Arhgap36	ortholog_one2one	25.7143	27.4576	0	0	0	1.48773e-06	0.44	9.11333	9.3696e-09	0.57241	0
ENSDARG00000043795	arhgdia	ENSMUSG00000025132	Arhgdia	ortholog_one2one	82.7586	82.3529	25	100	1	0.00601031	74.7833	97.1667	2.07857e-08	107.245	66.6248
ENSDARG00000004034	arhgdig	ENSMUSG00000073433	Arhgdig	ortholog_one2one	57.3529	52	0	2.47	0	3.97791e-08	1.98	44.0033	1.17138e-12	34.479	5.9033
ENSDARG00000077788	arhgef10	ENSMUSG00000071176	Arhgef10	ortholog_one2one	54.3909	57.1004	75	72.79	1	0.000377596	0.223333	2.71333	5.99137e-10	4.25732	0.661947
ENSDARG00000088630	arhgef10la	ENSMUSG00000040964	Arhgef10l	ortholog_one2many	54.8188	55.5469	50	0.56	0	3.89317e-05	1.82	0.396667	2e-09	5.92391	1.62145
ENSDARG00000074244	arhgef10lb	ENSMUSG00000040964	Arhgef10l	ortholog_one2many	52.2355	54.7656	50	24.29	0	0.000366792	1.25	0.673333	2e-09	5.92391	1.62145
ENSDARG00000052482	arhgef11	ENSMUSG00000041977	Arhgef11	ortholog_one2one	45.6276	41.6881	0	5.19	0	1.60281e-07	5.77667	0.633333	0.0165837	1.00775	1.25374
ENSDARG00000030532	arhgef12a	ENSMUSG00000059495	Arhgef12	ortholog_one2many	49.2968	45.4016	75	17.8	1	1.35365e-06	7.26667	2.09	7.24581e-05	0.938817	1.30229
ENSDARG00000100913	arhgef12b	ENSMUSG00000059495	Arhgef12	ortholog_one2many	51.5844	45.3368	25	100	0	1.63526e-05	2.73	1.05333	7.24581e-05	0.938817	1.30229
ENSDARG00000100293	arhgef15	ENSMUSG00000052921	Arhgef15	ortholog_one2many	26.0823	28.3863	25	0	0	0.000116631	0.0166667	0.393333	1	0	0.00948695
ENSDARG00000077114	arhgef16	ENSMUSG00000029032	Arhgef16	ortholog_one2one	51.5106	47.8261	0	38.46	0	0.000383074	5.34667	6.97667	3.59068e-12	18.3165	50.2536
ENSDARG00000011157	arhgef18a	ENSMUSG00000004568	Arhgef18	ortholog_one2many	48.2531	50.049	25	0	0	8.00885e-06	0.45	6.43667	0.0176563	3.4876	2.63064
ENSDARG00000042308	arhgef18b	ENSMUSG00000004568	Arhgef18	ortholog_one2many	40.6383	37.4143	25	13.74	0	0.000233161	1.63667	0.56	0.0176563	3.4876	2.63064
ENSDARG00000078853	arhgef19	ENSMUSG00000028919	Arhgef19	ortholog_one2one	45.1983	53.99	0	7.07	0	9.93863e-05	1.33667	6.57333	0.0798688	1.77051	1.92176
ENSDARG00000040380	arhgef1a	ENSMUSG00000028059	Arhgef2	ortholog_one2many	54.9733	52.1827	25	4.62	0	0.0013013	0.61	1.58667	9.45048e-08	3.3847	1.09388
ENSDARG00000055837	arhgef1b	ENSMUSG00000040940	Arhgef1	ortholog_one2one	38.1095	39.1216	0	10.75	0	9.5984e-05	5.92667	12.81	0.00117232	3.42177	3.85997
ENSDARG00000075819	arhgef2	ENSMUSG00000028059	Arhgef2	ortholog_one2many	55.3899	49.0355	0	19.97	0	9.83695e-05	3.73	0.933333	9.45048e-08	3.3847	1.09388
ENSDARG00000100606	ARHGEF25 (1 of many)	ENSMUSG00000019467	Arhgef25	ortholog_one2many	42.6277	47.2492	50	4.18	0	0.000156462	3.60333	2.01333	0.00363013	2.04348	1.06827
ENSDARG00000014465	arhgef25b	ENSMUSG00000019467	Arhgef25	ortholog_one2many	39.2	39.644	50	8.1	0	0.484506	0	0.03	0.00363013	2.04348	1.06827
ENSDARG00000060415	arhgef28	ENSMUSG00000021662	Arhgef28	ortholog_one2many	37.3687	39.7647	100	1.02	0	9.11928e-08	3.76333	0.226667	1.52739e-08	8.78878	14.1145
ENSDARG00000013834	arhgef3	ENSMUSG00000021895	Arhgef3	ortholog_one2one	72.332	68.9266	25	78.9	1	4.62291e-05	0.483333	0.01	0.868804	0.794932	0.723889
ENSDARG00000097964	arhgef33	ENSMUSG00000054901	Arhgef33	ortholog_one2one	27.8642	23.1765	50	9.44	0	0.841273	1.46667	1.40333	0.917202	0.302182	0.286157
ENSDARG00000002463	arhgef37	ENSMUSG00000045094	Arhgef37	ortholog_one2one	35.543	37.2781	50	14.23	0	0.00183486	2.38333	1.14667	0.0123707	1.88208	1.23964
ENSDARG00000079377	arhgef38	ENSMUSG00000040969	Arhgef38	ortholog_one2one	12.8405	45.2055	75	24.3	0	9.31233e-09	23.6833	0.686667	0.0126123	0.231449	0.351361
ENSDARG00000013476	arhgef39	ENSMUSG00000051517	Arhgef39	ortholog_one2one	37.0023	45.9302	0	0	0	#N/A	0	0	0.446813	0	0.0405124
ENSDARG00000012914	arhgef4	ENSMUSG00000037509	Arhgef4	ortholog_one2one	11.8838	75.2066	25	15.3	0	0.00286322	12.1333	7.94667	0.000174289	0.5054	0.253583
ENSDARG00000078979	arhgef40	ENSMUSG00000004562	Arhgef40	ortholog_one2one	23.4589	27.0929	25	8.14	0	0.00142184	0	0.316667	1.43359e-06	0.71342	0.360274
ENSDARG00000105491	arhgef5	ENSMUSG00000033542	Arhgef5	ortholog_one2one	22.6326	21.3156	0	3.4	0	1.68047e-06	1.12333	7.06333	0.00878713	0.723673	0.944052
ENSDARG00000006683	arhgef6	ENSMUSG00000031133	Arhgef6	ortholog_one2one	62.5326	60.2516	75	1.58	1	5.2699e-08	12.04	1.03	9.3889e-05	2.9149	1.91928
ENSDARG00000006299	arhgef7a	ENSMUSG00000031511	Arhgef7	ortholog_one2many	68.8009	75.5754	25	65.54	0	4.02801e-07	38.7767	1.72333	0.13531	0.418399	0.469794
ENSDARG00000073848	arhgef7b	ENSMUSG00000031511	Arhgef7	ortholog_one2many	65.5374	71.7391	50	10.8	0	0.00176592	3.65667	6.16	0.13531	0.418399	0.469794
ENSDARG00000061746	arhgef9a	ENSMUSG00000025656	Arhgef9	ortholog_one2many	83.8521	83.5271	50	0.99	0	3.1403e-05	12.2967	1.94	1.17692e-06	2.21545	0.972533
ENSDARG00000078624	arhgef9b	ENSMUSG00000025656	Arhgef9	ortholog_one2many	79.235	84.3023	25	41.37	0	0.00023214	0.77	0.19	1.17692e-06	2.21545	0.972533
ENSDARG00000092503	arid1b	ENSMUSG00000069729	Arid1b	ortholog_one2one	55.6939	53.8324	50	70.07	0	0.000288941	1.47	0.91	0.00310506	0.873802	1.16591
ENSDARG00000007413	arid2	ENSMUSG00000033237	Arid2	ortholog_one2one	62.659	53.884	50	51.25	0	0.0705168	0.76	0.99	0.000450897	1.29528	1.7335
ENSDARG00000070843	arid3a	ENSMUSG00000019564	Arid3a	ortholog_one2one	56.8702	49.584	25	77.72	1	0.0520345	0.0133333	0.153333	0.0303158	0.190733	0.324265
ENSDARG00000104034	arid3b	ENSMUSG00000004661	Arid3b	ortholog_one2one	40.7468	44.1901	0	0	0	0.000308381	1.65667	0.953333	4.95331e-10	4.48078	10.8741
ENSDARG00000067729	arid3c	ENSMUSG00000066224	Arid3c	ortholog_one2one	33.1579	46.2103	0	5.26	0	0.639361	0	0.0166667	0.0598379	0	0.106846
ENSDARG00000043873	arid4a	ENSMUSG00000048118	Arid4a	ortholog_one2one	47.9933	45.5194	75	49.32	0	0.00615239	21.1433	28.58	1.05065e-07	4.88544	7.17126
ENSDARG00000037196	arid5b	ENSMUSG00000019947	Arid5b	ortholog_one2one	48.2759	42.4242	50	38.03	0	1.25738e-05	8.73333	2.53667	1.61576e-05	0.306131	0.866526
ENSDARG00000003616	arih1	ENSMUSG00000025234	Arih1	ortholog_one2many	90.4315	86.8468	0	80.9	1	0.00404087	15.3433	11.8333	0.609596	1.65606	1.59182
ENSDARG00000036870	arih1l	ENSMUSG00000025234	Arih1	ortholog_one2many	93.5484	88.8288	0	18.06	0	0.000276445	10.45	3.1	0.609596	1.65606	1.59182
ENSDARG00000012848	arih2	ENSMUSG00000064145	Arih2	ortholog_one2one	79.8781	79.8781	0	96.23	1	4.21396e-06	95.83	26.72	1.11218e-06	10.1917	11.541
ENSDARG00000101680	arl1	ENSMUSG00000060904	Arl1	ortholog_one2one	95.5801	95.5801	50	13.81	0	3.41599e-07	151.693	49.0367	6.50002e-07	130.412	88.1557
ENSDARG00000060775	arl10	ENSMUSG00000025870	Arl10	ortholog_one2one	40.367	36.214	25	0	0	0.000215267	6.35333	1.67667	0.581124	1.33453	1.1554
ENSDARG00000036637	arl11	ENSMUSG00000043157	Arl11	ortholog_one2one	46.0227	46.0227	50	93.85	0	0.000238898	0.02	1.22667	0.000510246	0	0.233679
ENSDARG00000052575	arl13a	ENSMUSG00000052549	Arl13a	ortholog_one2one	21.8894	25.5376	100	8.96	0	0.000590932	0	0.67	0.082826	0.0834481	0
ENSDARG00000012763	arl13b	ENSMUSG00000022911	Arl13b	ortholog_one2one	63.6364	60.6557	50	86.97	1	4.91218e-07	14.0533	2.06667	0.105776	1.96794	1.70781
ENSDARG00000063223	arl14	ENSMUSG00000098207	Arl14	ortholog_one2one	44.2786	46.3542	0	92.45	0	#N/A	0	0	1	0	0
ENSDARG00000001210	arl14ep	ENSMUSG00000027122	Arl14ep	ortholog_one2one	38.8393	31.5217	0	4.33	0	0.0002046	21.29	11.3433	0.252043	4.55786	3.93179
ENSDARG00000057995	arl15b	ENSMUSG00000042348	Arl15	ortholog_one2one	56.0976	78.9216	100	12.88	1	0.00181901	7.87333	10.4667	0.00146768	10.4852	7.70989
ENSDARG00000059498	arl16	ENSMUSG00000057594	Arl16	ortholog_one2one	58.1921	59.5376	0	76.56	1	0.0199856	1.85333	0.856667	7.61332e-05	12.3499	8.51306
ENSDARG00000069496	arl2	ENSMUSG00000024944	Arl2	ortholog_one2one	83.1522	83.1522	25	100	1	1.71535e-05	58.0433	33.4233	0.000179565	35.7264	28.3654
ENSDARG00000025383	arl2bp	ENSMUSG00000031776	Arl2bp	ortholog_one2one	54.6798	68.0982	25	15.16	0	5.50421e-08	81.7	6.23	1.48712e-05	84.2647	62.3586
ENSDARG00000071409	arl3	ENSMUSG00000025035	Arl3	ortholog_one2many	93.956	93.956	75	49.23	1	4.55946e-07	69.91	13.5067	1.59078e-05	22.39	27.2888
ENSDARG00000056794	ARL3 (1 of many)	ENSMUSG00000025035	Arl3	ortholog_one2many	87.8453	87.3626	50	3.56	0	9.7636e-07	17.4233	0.49	1.59078e-05	22.39	27.2888
ENSDARG00000033182	arl4ab	ENSMUSG00000047446	Arl4a	ortholog_one2one	80.0995	80.5	25	0	0	6.47954e-07	86.2967	195.82	8.1159e-07	8.17324	13.6779
ENSDARG00000057606	arl4ca	ENSMUSG00000049866	Arl4c	ortholog_one2many	95.3125	95.3125	25	100	1	0.148285	2.28	1.88333	0.000123993	1.23496	0.547611
ENSDARG00000032708	arl4cb	ENSMUSG00000049866	Arl4c	ortholog_one2many	94.7917	94.7917	25	0	0	3.04259e-08	4.68333	28.37	0.000123993	1.23496	0.547611
ENSDARG00000045074	arl4d	ENSMUSG00000034936	Arl4d	ortholog_one2one	75.5	75.1244	50	100	1	8.71498e-09	112.477	7.05667	0.0224708	0.463179	0.171973
ENSDARG00000018627	arl5a	ENSMUSG00000036093	Arl5a	ortholog_one2one	92.1788	92.1788	50	100	1	1.44617e-08	324.2	25.01	4.73562e-14	111.559	16.7506
ENSDARG00000035719	arl5c	ENSMUSG00000038352	Arl5c	ortholog_one2one	69.2737	69.2737	75	0	1	1.33474e-07	80.8533	8.41667	0.00345857	4.15404	4.41056
ENSDARG00000032056	arl6	ENSMUSG00000022722	Arl6	ortholog_one2one	86.0215	82.9016	50	97.69	1	2.34875e-08	17.8667	0.103333	1.04956e-10	47.4557	15.4955
ENSDARG00000054578	arl6ip1	ENSMUSG00000030654	Arl6ip1	ortholog_one2one	77.8325	77.8325	50	21.88	0	1.46854e-07	766.563	200.01	1.3769e-09	200.569	154.416
ENSDARG00000105036	arl6ip4	ENSMUSG00000029404	Arl6ip4	ortholog_one2one	45.2489	43.6681	0	27.43	0	0.14984	14.2967	13.11	0.0445984	34.1885	34.1504
ENSDARG00000077044	arl6ip5a	ENSMUSG00000035199	Arl6ip5	ortholog_one2many	61.0526	61.7021	50	68.18	0	8.00801e-07	12.35	1.17333	6.2401e-07	71.7812	45.6117
ENSDARG00000016238	arl6ip5b	ENSMUSG00000035199	Arl6ip5	ortholog_one2many	64.2105	64.8936	0	24.84	0	6.00414e-06	206.573	118.433	6.2401e-07	71.7812	45.6117
ENSDARG00000071013	arl6ip6	ENSMUSG00000026960	Arl6ip6	ortholog_one2one	38.9937	27.4336	75	21.21	0	0.194288	0.843333	0.446667	0.000114478	3.96253	4.96334
ENSDARG00000094709	arl8	ENSMUSG00000017418	Arl5b	ortholog_one2one	96.0894	95.5556	50	54.15	0	6.67525e-05	9.95667	2.32667	0.76684	1.04931	1.00887
ENSDARG00000078686	arl8a	ENSMUSG00000026426	Arl8a	ortholog_one2one	96.7742	96.7742	50	51.19	0	0.00463734	33.0667	27.88	6.38436e-10	23.6778	9.84692
ENSDARG00000006915	arl8ba	ENSMUSG00000030105	Arl8b	ortholog_one2one	97.3118	97.3118	25	7.28	0	3.77622e-05	52.21	24.0667	0.0577563	35.8717	35.0298
ENSDARG00000071881	arl9	ENSMUSG00000063820	Arl9	ortholog_one2one	29.0456	52.6316	50	16.3	0	4.69921e-06	25.8433	7.89	0.446813	0	0.0281064
ENSDARG00000013861	armc1	ENSMUSG00000027599	Armc1	ortholog_one2one	78.1818	76.2411	100	94.42	1	0.00160426	4.72333	6.18667	0.00298488	19.5546	20.8014
ENSDARG00000062960	armc10	ENSMUSG00000050394	Armcx6	ortholog_one2many	16.0563	18.9369	50	0	0	0.0104367	1.67	1.01	0.0640331	1.708	1.88012
ENSDARG00000022660	armc2	ENSMUSG00000071324	Armc2	ortholog_one2one	5.17241	42.4242	100	1.95	0	1.09035e-07	8.05333	0.44	0.111434	0	0.0563995
ENSDARG00000074708	armc3	ENSMUSG00000037683	Armc3	ortholog_one2one	50.5415	47.6731	50	25.58	0	7.39459e-09	32.3933	0.0166667	1	0	0
ENSDARG00000055128	armc4	ENSMUSG00000061802	Armc4	ortholog_one2one	57.5931	58.1485	75	56.16	1	3.00083e-06	9.6	1.47333	0.241504	0.0323644	0
ENSDARG00000078083	armc5	ENSMUSG00000042178	Armc5	ortholog_one2one	26.8473	35.3132	0	13.46	0	0.221243	0.82	0.643333	4.42682e-05	3.96273	5.96094
ENSDARG00000103770	ARMC6	ENSMUSG00000002343	Armc6	ortholog_one2one	65.032	65.1709	25	100	1	0.00188439	0	0.72	0.954041	2.64657	2.47826
ENSDARG00000061197	armc7	ENSMUSG00000057219	Armc7	ortholog_one2one	56.7708	55.0505	0	59.44	0	0.126046	1.61333	1.33	0.278767	4.30766	4.29051
ENSDARG00000062258	armc8	ENSMUSG00000032468	Armc8	ortholog_one2one	86.7952	86.9242	25	97.76	1	1.23875e-06	11.7233	3.45667	0.000329436	11.1317	12.5956
ENSDARG00000087299	armc9	ENSMUSG00000062590	Armc9	ortholog_one2one	52.0221	34.5966	50	61.27	0	2.66978e-07	10.4067	0.416667	0.436787	1.71624	1.53487
ENSDARG00000055676	armt1	ENSMUSG00000061759	Armt1	ortholog_one2one	55.1339	56.2642	75	43.33	1	0.0050665	4.89667	3.10333	0.00325792	2.70227	1.83861
ENSDARG00000021855	arnt	ENSMUSG00000015522	Arnt	ortholog_one2one	69.3837	44.1214	0	9.08	0	4.37002e-06	14.47	4.03667	0.014972	4.72229	4.9101
ENSDARG00000103697	arnt2	ENSMUSG00000015709	Arnt2	ortholog_one2one	82.2493	85.2528	100	49.33	1	3.11225e-07	20.5733	6.07333	0.0365036	0.0664872	0.187643
ENSDARG00000006791	arntl1a	ENSMUSG00000055116	Arntl	ortholog_one2many	81.4241	84.0256	0	65.18	0	2.00393e-06	33.4067	11.1867	9.70329e-05	11.2457	12.7927
ENSDARG00000035732	arntl1b	ENSMUSG00000055116	Arntl	ortholog_one2many	85.3035	85.3035	75	0	1	0.000950184	3.19667	1.64	9.70329e-05	11.2457	12.7927
ENSDARG00000041381	arntl2	ENSMUSG00000040187	Arntl2	ortholog_one2one	42.9477	46.8048	25	7.2	0	0.169197	1.26	0.893333	0.000960176	0.704592	1.42038
ENSDARG00000008383	arpc1a	ENSMUSG00000029621	Arpc1a	ortholog_one2one	89.4595	89.4595	50	93.3	1	2.48222e-05	69.85	143.227	1.19023e-06	55.4311	39.1034
ENSDARG00000027063	arpc1b	ENSMUSG00000029622	Arpc1b	ortholog_one2one	81.8428	81.1828	50	91.64	1	1.07288e-08	1.22333	117.463	1.622e-06	1.32669	2.91464
ENSDARG00000075989	arpc2	ENSMUSG00000006304	Arpc2	ortholog_one2one	87.9599	87.6667	75	67.95	1	1.62535e-05	102.253	189.713	0.00682668	102.031	88.6014
ENSDARG00000057882	arpc3	ENSMUSG00000029465	Arpc3	ortholog_one2one	87.0787	87.0787	75	98.09	1	0.0227634	204.027	235.21	0.676325	10.0546	9.62345
ENSDARG00000054063	arpc4	ENSMUSG00000079426	Arpc4	ortholog_one2many	84.9741	97.619	0	0	0	0.000328728	41.65	58.7367	8.08865e-06	56.5236	38.8813
ENSDARG00000058225	arpc4l	ENSMUSG00000079426	Arpc4	ortholog_one2many	98.2143	98.2143	25	20.17	0	7.62694e-06	9.59333	71.8667	8.08865e-06	56.5236	38.8813
ENSDARG00000039142	arpc5a	ENSMUSG00000008475	Arpc5	ortholog_one2many	82	81.457	0	39	0	1.15826e-07	2.05667	18.3433	2.8712e-08	109.851	68.633
ENSDARG00000019062	arpc5b	ENSMUSG00000008475	Arpc5	ortholog_one2many	82.6667	82.1192	0	53.89	0	1.94422e-07	8.19333	37.27	2.8712e-08	109.851	68.633
ENSDARG00000041720	arpc5la	ENSMUSG00000026755	Arpc5l	ortholog_one2many	73.3333	71.8954	25	14.15	0	0.000100772	35.8	20.56	1.63876e-07	25.5042	15.951
ENSDARG00000035433	arpc5lb	ENSMUSG00000026755	Arpc5l	ortholog_one2many	78	76.4706	50	77.18	1	2.03364e-05	23.0267	6.67667	1.63876e-07	25.5042	15.951
ENSDARG00000041085	arpin	ENSMUSG00000039043	Arpin	ortholog_one2one	62.8319	62.8319	25	43.28	0	3.00741e-06	2.83667	15.2567	6.76121e-07	8.52476	2.6362
ENSDARG00000032532	arpp19a	ENSMUSG00000007656	Arpp19	ortholog_one2many	73.8739	56.5517	75	50.98	1	7.41407e-05	6.14333	9.46333	6.66934e-08	22.2959	14.2062
ENSDARG00000039880	arpp19b	ENSMUSG00000007656	Arpp19	ortholog_one2many	78.3784	60	25	30.21	0	7.63287e-08	6.48	44.1967	6.66934e-08	22.2959	14.2062
ENSDARG00000056511	arr3a	ENSMUSG00000060890	Arr3	ortholog_one2many	55.4622	51.9685	0	36.49	0	0.3116	0	0.0533333	0.241504	0	0.0339872
ENSDARG00000098475	arr3b	ENSMUSG00000060890	Arr3	ortholog_one2many	49.4475	46.9816	0	0	0	5.00481e-05	0	0.886667	0.241504	0	0.0339872
ENSDARG00000043241	arrb1	ENSMUSG00000018909	Arrb1	ortholog_one2one	89.4737	89.4737	0	4.55	0	4.44047e-06	0	1.19	0.00163075	1.40031	1.7055
ENSDARG00000039215	arrb2a	ENSMUSG00000060216	Arrb2	ortholog_one2many	80.8824	78.3848	25	79.16	1	2.87351e-05	4.97333	14.25	1.63683e-05	1.50787	3.55778
ENSDARG00000011545	arrb2b	ENSMUSG00000060216	Arrb2	ortholog_one2many	81.0345	78.1473	0	18.32	0	2.82402e-06	6.32	26.38	1.63683e-05	1.50787	3.55778
ENSDARG00000079839	arrdc1b	ENSMUSG00000026972	Arrdc1	ortholog_one2one	53.7246	54.8387	50	6.28	0	9.96132e-05	8.85667	4.96667	9.47155e-08	59.1517	35.4807
ENSDARG00000020761	arrdc2	ENSMUSG00000002910	Arrdc2	ortholog_one2one	56.5111	56.5111	0	76.7	1	8.94111e-08	1.32667	70.54	0.165214	3.86887	3.34604
ENSDARG00000052690	arrdc3a	ENSMUSG00000074794	Arrdc3	ortholog_one2many	85.7488	85.7488	100	51.23	1	0.000276793	25.6433	40.05	0.000210435	8.12812	9.85159
ENSDARG00000036028	arrdc3b	ENSMUSG00000074794	Arrdc3	ortholog_one2many	75.9709	75.6039	0	0	0	0.00211132	14.05	20.12	0.000210435	8.12812	9.85159
ENSDARG00000042270	arsa	ENSMUSG00000022620	Arsa	ortholog_one2one	55.666	55.336	50	79.61	1	0.133759	6.04667	7.05333	3.91075e-06	5.29119	8.54248
ENSDARG00000108788	ARSB	ENSMUSG00000042082	Arsb	ortholog_one2one	61.3153	59.3633	50	70.68	0	#N/A	#N/A	#N/A	0.804746	5.42998	5.32859
ENSDARG00000101715	arsg	ENSMUSG00000020604	Arsg	ortholog_one2many	56.2874	35.8095	50	30.38	0	2.48357e-06	0	4.02333	0.000199483	2.45004	1.48434
ENSDARG00000077606	arsia	ENSMUSG00000036412	Arsi	ortholog_one2many	68.4588	66.6667	0	59.29	0	3.82274e-05	0	0.583333	1	0	0.00564018
ENSDARG00000063359	arsib	ENSMUSG00000036412	Arsi	ortholog_one2many	66.0211	65.445	25	0	0	0.233609	0.01	0.0533333	1	0	0.00564018
ENSDARG00000077590	arsj	ENSMUSG00000046561	Arsj	ortholog_one2one	66.9014	63.5452	50	84.06	1	1.07482e-07	0	3.53	0.241504	0.0127317	0.0357644
ENSDARG00000059714	arsk	ENSMUSG00000021592	Arsk	ortholog_one2one	60	56.6547	50	46.4	0	0.433131	0.00666667	0.03	5.4808e-06	0.995326	1.80585
ENSDARG00000078178	art4	ENSMUSG00000070424	Art5	ortholog_many2many	31.2253	25.5663	25	0.63	0	0.76299	0.01	0	3.34868e-05	0.142174	1.30856
ENSDARG00000096252	artna	ENSMUSG00000028539	Artn	ortholog_one2one	45.1923	20.9821	50	54.61	0	1.58099e-05	3.55333	0.0733333	7.12019e-07	15.3526	25.4787
ENSDARG00000074757	arv1	ENSMUSG00000031982	Arv1	ortholog_one2one	61.0879	54.8872	75	48.75	1	0.018265	9.00667	7.11667	0.000373247	3.12042	6.67171
ENSDARG00000061688	arvcfb	ENSMUSG00000000325	Arvcf	ortholog_one2one	65.213	66.8399	25	52.24	0	4.91059e-05	0.87	7.75333	1.41104e-13	17.1906	0.598988
ENSDARG00000058011	arxa	ENSMUSG00000035277	Arx	ortholog_one2many	68.2119	54.7872	25	57.17	0	0.00306211	0	0.193333	1	0	0
ENSDARG00000101523	arxb	ENSMUSG00000035277	Arx	ortholog_one2many	53.5065	36.5248	0	0	0	0.267052	0	0.0366667	1	0	0
ENSDARG00000027572	as3mt	ENSMUSG00000003559	As3mt	ortholog_one2one	52.2546	52.3936	50	70.11	0	6.80392e-06	30.5833	3.64333	3.11443e-08	11.0507	3.5793
ENSDARG00000037091	asah1a	ENSMUSG00000031591	Asah1	ortholog_one2many	56.4103	55.8376	75	26.59	1	2.18378e-05	3.66333	11.2933	0.000365152	45.8722	50.0917
ENSDARG00000034817	asah1b	ENSMUSG00000031591	Asah1	ortholog_one2many	57.4684	57.6142	100	2.36	1	3.81972e-06	16.3467	47.11	0.000365152	45.8722	50.0917
ENSDARG00000012829	asah2	ENSMUSG00000024887	Asah2	ortholog_one2one	56.5276	55.5556	75	35.36	1	#N/A	0	0	0.13531	0.203392	0.279682
ENSDARG00000029463	asap1a	ENSMUSG00000022377	Asap1	ortholog_one2many	75.2389	75.5013	50	100	1	2.90676e-06	7.78333	2.17	0.138376	19.0587	18.1796
ENSDARG00000039729	asap1b	ENSMUSG00000022377	Asap1	ortholog_one2many	77.2807	76.8091	50	0.95	0	6.09977e-08	105.087	4.09333	0.138376	19.0587	18.1796
ENSDARG00000010181	asap2a	ENSMUSG00000052632	Asap2	ortholog_one2many	73.0845	74.4	50	51.72	0	5.33108e-05	1.13333	0.3	0.111434	0.338258	0.213616
ENSDARG00000019564	asap2b	ENSMUSG00000052632	Asap2	ortholog_one2many	65.332	66.9	0	18.24	0	1.48475e-06	0	0.926667	0.111434	0.338258	0.213616
ENSDARG00000021896	asap3	ENSMUSG00000036995	Asap3	ortholog_one2one	46.2159	50.6637	50	14.97	0	0.0050418	2.16333	3.21	0.0106908	2.73746	3.06188
ENSDARG00000026635	asb1	ENSMUSG00000026311	Asb1	ortholog_one2one	56.7164	56.5476	50	82.38	1	3.45461e-07	13.9067	0.913333	3.5162e-09	5.17657	8.63335
ENSDARG00000099461	asb10	ENSMUSG00000038204	Asb10	ortholog_one2one	40.4814	39.6146	50	30.83	0	0.55285	0	0.02	1	0	0
ENSDARG00000017086	asb12a	ENSMUSG00000031204	Asb12	ortholog_one2many	58.1169	58.1169	100	0	1	2.91961e-05	33.0667	17.9367	1	0	0
ENSDARG00000037558	asb12b	ENSMUSG00000031204	Asb12	ortholog_one2many	56.0656	55.5195	25	92.94	1	#N/A	0	0	1	0	0
ENSDARG00000079698	asb13a.1	ENSMUSG00000033781	Asb13	ortholog_one2many	66.3265	70.1439	50	55.41	0	1.04229e-07	7.39333	0.0533333	2.63156e-05	12.6392	8.39749
ENSDARG00000045765	asb13a.2	ENSMUSG00000033781	Asb13	ortholog_one2many	61.4286	61.8705	25	28.37	0	4.79924e-06	4.53333	0	2.63156e-05	12.6392	8.39749
ENSDARG00000089833	asb13b	ENSMUSG00000033781	Asb13	ortholog_one2many	54.8951	56.4748	25	12.83	0	0.0375658	3.52333	2.55	2.63156e-05	12.6392	8.39749
ENSDARG00000008473	asb14a	ENSMUSG00000021898	Asb14	ortholog_one2many	54.059	47.6423	50	52.76	0	#N/A	0	0	0.241504	0.0176758	0.0241788
ENSDARG00000087741	asb14b	ENSMUSG00000021898	Asb14	ortholog_one2many	54.7009	52.0325	25	24.66	0	#N/A	0	0	0.241504	0.0176758	0.0241788
ENSDARG00000045633	asb15a	ENSMUSG00000029685	Asb15	ortholog_one2many	51.9507	43.3962	100	5.19	1	0.00710206	0	0.173333	4.92844e-06	0	0.545905
ENSDARG00000045863	asb15b	ENSMUSG00000029685	Asb15	ortholog_one2many	53.2534	53.3448	50	12.18	0	0.00031892	0.963333	0.0933333	4.92844e-06	0	0.545905
ENSDARG00000056468	asb16	ENSMUSG00000034768	Asb16	ortholog_one2one	44.7312	45.9161	50	58.54	0	#N/A	0	0	1	0	0
ENSDARG00000012948	asb18	ENSMUSG00000067081	Asb18	ortholog_one2one	46.723	47.3233	0	1.3	0	#N/A	0	0	1	0.00567455	0.00424691
ENSDARG00000003797	asb2a.1	ENSMUSG00000021200	Asb2	ortholog_one2many	48.7663	52.9968	75	4.31	0	0.785702	0.0266667	0.0166667	0.0598379	0.0404027	0
ENSDARG00000005246	asb3	ENSMUSG00000020305	Asb3	ortholog_one2one	45.4721	44.9524	25	33.38	0	6.29619e-05	3.88	1.09667	0.0109908	6.50531	4.97911
ENSDARG00000034988	asb4	ENSMUSG00000042607	Asb4	ortholog_one2one	57.0115	58.216	25	89.39	1	0.00100078	1.61667	0.35	1	0	0
ENSDARG00000097938	asb5a	ENSMUSG00000031519	Asb5	ortholog_one2many	71.3415	71.1246	50	59.91	0	1.99409e-05	2.37333	0.473333	0.160183	0.677442	0.466862
ENSDARG00000053222	asb5b	ENSMUSG00000031519	Asb5	ortholog_one2many	62.2356	62.614	75	41.64	1	3.93183e-08	85.12	3.00667	0.160183	0.677442	0.466862
ENSDARG00000007125	asb6	ENSMUSG00000039483	Asb6	ortholog_one2one	48.046	50	0	74.29	0	0.000790552	2.52	0.54	0.003694	4.61899	5.23565
ENSDARG00000006494	asb7	ENSMUSG00000030509	Asb7	ortholog_one2one	84.4828	92.4528	100	40.78	1	0.0952231	0.846667	0.656667	0.0112003	1.13215	0.751068
ENSDARG00000003383	asb8	ENSMUSG00000048175	Asb8	ortholog_one2one	78.5467	78.8194	0	100	1	1.55252e-05	41.4267	17.22	0.191731	62.2409	56.7493
ENSDARG00000077760	ascc1	ENSMUSG00000044475	Ascc1	ortholog_one2one	58.2329	40.7303	0	72.49	0	0.00197711	24.3667	29.39	0.00619944	23.8982	19.3461
ENSDARG00000013058	ascc2	ENSMUSG00000020412	Ascc2	ortholog_one2one	55.4688	56.8758	0	71.09	0	4.34152e-05	5.69	1.86	0.000226484	8.62893	10.377
ENSDARG00000086678	ascc3	ENSMUSG00000038774	Ascc3	ortholog_one2one	74.96	63.8763	50	45.55	0	0.0241692	1.73	1.16	0.00461865	4.71371	4.98022
ENSDARG00000038386	ascl1a	ENSMUSG00000020052	Ascl1	ortholog_one2one	75	63.6364	50	80.18	1	7.01419e-05	0.866667	0	1	0	0
ENSDARG00000101037	asf1ba	ENSMUSG00000005470	Asf1b	ortholog_one2many	76.1421	74.2574	25	17.37	0	1.37775e-05	0.0166667	3.56	5.13417e-06	1.0425	3.81298
ENSDARG00000043713	asf1bb	ENSMUSG00000005470	Asf1b	ortholog_one2many	75.6345	73.7624	25	64.54	0	0.000195511	13.15	7.61	5.13417e-06	1.0425	3.81298
ENSDARG00000070981	ash1l	ENSMUSG00000028053	Ash1l	ortholog_one2one	47.0214	47.4983	0	55.83	0	0.000667804	0.636667	1.02	1.37476e-08	2.11622	4.26634
ENSDARG00000060392	ash2l	ENSMUSG00000031575	Ash2l	ortholog_one2one	80.678	76.4045	0	59.18	0	0.22862	18.2333	16.1933	0.752271	8.88413	8.14243
ENSDARG00000008329	asic1a	ENSMUSG00000023017	Asic1	ortholog_one2one	68.0639	64.8289	25	52.79	0	0.0254323	0.04	0.19	6.73375e-08	7.68609	11.2802
ENSDARG00000006849	asic2	ENSMUSG00000020704	Asic2	ortholog_one2one	61.7261	58.4369	0	41.18	0	1.01415e-05	5.74	0.57	0.00134405	0.0724438	0.240604
ENSDARG00000025162	asic4a	ENSMUSG00000033007	Asic4	ortholog_one2many	63.0798	63.0798	50	42.86	0	0.000537437	0	2.34667	1	0	0.00615311
ENSDARG00000004243	asic4b	ENSMUSG00000033007	Asic4	ortholog_one2many	58.7814	60.8534	50	26.81	0	0.0186774	0.32	0.633333	1	0	0.00615311
ENSDARG00000077858	asip1	ENSMUSG00000027596	a	ortholog_one2one	32.8	31.2977	50	20.75	0	0.0119167	0	0.336667	1	0	0
ENSDARG00000033361	asl	ENSMUSG00000025533	Asl	ortholog_one2one	70.3226	70.4741	25	44.91	0	0.0669163	6.73333	5.64667	1.24422e-05	5.46419	3.29087
ENSDARG00000098249	asmt	ENSMUSG00000093806	Asmt	ortholog_one2one	41.2791	36.6925	0	4.87	0	0.46889	0	0.03	1	0	0
ENSDARG00000018190	asna1	ENSMUSG00000052456	Asna1	ortholog_one2one	94.7214	92.8161	25	91.47	1	1.01189e-05	51.63	23.4467	1.83335e-05	29.0023	18.2843
ENSDARG00000016375	asns	ENSMUSG00000029752	Asns	ortholog_one2one	70.8929	70.7665	50	98.14	1	0.166101	1.25	1.62	2.16145e-09	38.3609	17.479
ENSDARG00000000540	asnsd1	ENSMUSG00000099913	Gm28551	ortholog_one2many	43.8111	47.4427	50	85.85	0	0.000352175	16.1767	10.48	0.650941	0.180406	0.115836
ENSDARG00000005154	aspa	ENSMUSG00000020774	Aspa	ortholog_one2one	57.7778	58.3333	50	79.54	1	1.58711e-06	4.17333	0.756667	0.00140416	0	0.192915
ENSDARG00000038297	aspdh	ENSMUSG00000038704	Aspdh	ortholog_one2one	48.913	47.0383	0	0	0	0.40707	0	0.03	0.241504	0	0.0267248
ENSDARG00000052942	aspg	ENSMUSG00000037686	Aspg	ortholog_one2one	43.6728	50.1773	25	49.54	0	7.73105e-07	23.5067	4.87333	7.19547e-05	0.129422	0.762873
ENSDARG00000075813	asphd1	ENSMUSG00000046378	Asphd1	ortholog_one2one	44.6328	43.8889	25	11.86	0	6.6569e-07	6.33667	0.41	1	0	0
ENSDARG00000059629	asphd2	ENSMUSG00000029348	Asphd2	ortholog_one2one	62.5337	67.6385	0	87.76	1	0.0639883	5.44667	6.75333	1.47263e-11	61.0048	21.3226
ENSDARG00000103754	aspm	ENSMUSG00000033952	Aspm	ortholog_one2one	34.7405	37.9564	50	51.99	0	0.0144197	0	0.106667	1	0	0.00143025
ENSDARG00000002192	aspn	ENSMUSG00000021388	Aspn	ortholog_one2one	54.5946	54.1555	100	21.09	1	0.00294834	0	0.746667	0.0079239	0	0.135132
ENSDARG00000105321	aspscr1	ENSMUSG00000025142	Aspscr1	ortholog_one2many	43.4783	25.4545	0	51.87	0	0.0253479	5.68333	8.01333	0.000263405	12.4989	9.97077
ENSDARG00000021681	asrgl1	ENSMUSG00000024654	Asrgl1	ortholog_one2one	56.129	53.3742	0	71.63	0	9.43824e-07	6.52333	0.75	0.00801494	13.9141	11.8399
ENSDARG00000103044	ASS1	ENSMUSG00000076441	Ass1	ortholog_one2one	69.0909	46.1165	0	70.23	0	#N/A	#N/A	#N/A	0.0521254	0.9721	0.684629
ENSDARG00000062530	ASTE1	ENSMUSG00000032567	Aste1	ortholog_one2one	34.9003	36.4583	0	56.51	0	1.55549e-06	0	2.71333	0.000517779	1.67424	0.927666
ENSDARG00000068323	astn1	ENSMUSG00000026587	Astn1	ortholog_one2one	79.0805	79.2627	50	95.67	1	1.47483e-05	3.37	0.853333	1	0	0
ENSDARG00000011764	asun	ENSMUSG00000040250	Ints13	ortholog_one2one	78.3708	76.2295	0	61.16	0	1.53271e-05	14.0733	28.09	0.00224872	6.03772	7.05881
ENSDARG00000036956	asxl1	ENSMUSG00000042548	Asxl1	ortholog_one2one	32.798	35.0727	0	34.58	0	0.000280545	1.76	1.05667	0.41756	2.2032	1.85168
ENSDARG00000076501	asxl2	ENSMUSG00000037486	Asxl2	ortholog_one2one	40.2147	35.5474	75	68.78	0	0.437133	0.623333	0.496667	0.000861615	1.4135	1.77564
ENSDARG00000004823	asz1	ENSMUSG00000010796	Asz1	ortholog_one2one	36.25	36.6316	75	51.59	0	#N/A	0	0	1	0	0
ENSDARG00000056609	atad1b	ENSMUSG00000013662	Atad1	ortholog_one2one	81.2155	81.4404	100	80.95	1	0.00013621	36.0033	12.2633	1.35562e-07	24.8631	31.7029
ENSDARG00000076590	atad2	ENSMUSG00000022360	Atad2	ortholog_one2one	53.5688	53.3724	0	12.55	0	0.393188	2.61333	2.31333	0.127093	0.677503	0.854417
ENSDARG00000060537	atad2b	ENSMUSG00000052812	Atad2b	ortholog_one2one	58.6157	55.6849	75	32.76	1	0.00113124	2.72	1.11667	1.9957e-07	1.23562	3.63906
ENSDARG00000086848	atad3	ENSMUSG00000029036	Atad3a	ortholog_one2one	79.1855	29.6108	0	100	1	0.185534	21.6333	18.9867	1.28452e-06	5.01023	8.61764
ENSDARG00000070568	atad5a	ENSMUSG00000017550	Atad5	ortholog_one2many	32.9584	32.092	50	12.98	0	0.0433443	0.2	0.64	0.000433572	0.400091	0.860635
ENSDARG00000101126	atad5b	ENSMUSG00000017550	Atad5	ortholog_one2many	29.7272	17.3056	100	6.85	0	3.56899e-07	7.33	1.57667	0.000433572	0.400091	0.860635
ENSDARG00000004472	atat1	ENSMUSG00000024426	Atat1	ortholog_one2one	46.5574	33.7292	0	69.77	0	0.0462956	0.843333	0.503333	0.000534017	5.91184	6.78926
ENSDARG00000071678	atcaya	ENSMUSG00000034958	Atcay	ortholog_one2many	64.8501	63.9785	75	37.54	1	5.3757e-07	18.95	0.656667	0.0598379	0.0665242	0.0156934
ENSDARG00000059781	atcayb	ENSMUSG00000034958	Atcay	ortholog_one2many	69.0266	62.9032	25	53.77	0	0.000110575	0.01	0.366667	0.0598379	0.0665242	0.0156934
ENSDARG00000044301	atf1	ENSMUSG00000023027	Atf1	ortholog_one2one	55.2632	62.4535	75	11.61	1	1.69961e-05	29.3733	17.5967	0.00812615	2.10697	2.61886
ENSDARG00000023903	atf2	ENSMUSG00000027104	Atf2	ortholog_one2one	72.1311	72.2793	50	54.18	0	0.0942115	0	0.616667	8.91758e-06	9.10604	6.30139
ENSDARG00000007823	atf3	ENSMUSG00000026628	Atf3	ortholog_one2one	63.8614	71.2707	50	61.99	0	3.07747e-08	51.7633	3.01	2.58502e-05	0	0.5689
ENSDARG00000039515	atf4a	ENSMUSG00000042406	Atf4	ortholog_one2many	34.5133	33.5244	0	76.76	0	1.55289e-05	73.42	32.8067	0.00647059	24.0326	25.163
ENSDARG00000038141	atf4b	ENSMUSG00000042406	Atf4	ortholog_one2many	26.5882	32.3782	0	5.81	0	1.82643e-07	1153.06	372.833	0.00647059	24.0326	25.163
ENSDARG00000068096	atf5a	ENSMUSG00000038539	Atf5	ortholog_one2many	19.7652	35.689	0	9.97	0	0.0190311	3.29	4.49333	0.612929	0.375383	0.315037
ENSDARG00000077785	atf5b	ENSMUSG00000038539	Atf5	ortholog_one2many	17.931	27.5618	0	0	0	1.24427e-07	4.75667	84.9933	0.612929	0.375383	0.315037
ENSDARG00000012656	atf6	ENSMUSG00000026663	Atf6	ortholog_one2one	43.7979	43.5976	25	0.59	0	0.031342	2.1	1.39667	1.77435e-07	7.66404	14.4059
ENSDARG00000011298	atf7a	ENSMUSG00000052414	Gm28047	ortholog_many2many	54.2484	60.1449	25	100	1	3.34802e-05	13.6433	3.96	0.280777	0.45272	0.119011
ENSDARG00000055481	atf7b	ENSMUSG00000052414	Gm28047	ortholog_many2many	60.7646	72.9469	25	0.41	0	1.89137e-06	17.6233	7.63667	0.280777	0.45272	0.119011
ENSDARG00000069619	atf7ip	ENSMUSG00000030213	Atf7ip	ortholog_one2one	29.6037	19.4487	0	5.85	0	0.00270086	56.5167	41.33	0.00138096	7.32556	7.47653
ENSDARG00000089698	atf7ip2	ENSMUSG00000039200	Atf7ip2	ortholog_one2one	21.1382	17.2566	100	0	0	0.00662768	7.03667	8.36333	1	0	0.00348052
ENSDARG00000104846	atg10	ENSMUSG00000021619	Atg10	ortholog_one2one	46.4286	49.2891	50	12.59	0	0.1144	7.58667	6.38667	3.45064e-06	12.6464	5.80802
ENSDARG00000043287	atg101	ENSMUSG00000037204	Atg101	ortholog_one2one	71.374	85.7798	0	66.43	0	0.309332	24.1767	22.8067	0.410329	79.185	74.8257
ENSDARG00000069545	atg12	ENSMUSG00000032905	Atg12	ortholog_one2one	72.5	61.7021	0	36.92	0	0.441844	18.15	16.7367	1.11366e-11	113.19	32.1209
ENSDARG00000036040	atg13	ENSMUSG00000027244	Atg13	ortholog_one2one	69.9801	73.4864	75	100	1	0.000144561	50.0467	27.75	1.611e-08	29.5572	17.2414
ENSDARG00000002670	ATG14	ENSMUSG00000037526	Atg14	ortholog_one2one	59.5745	62.6016	25	76.06	1	0.000295514	0.36	1.60667	0.877573	10.4817	9.71755
ENSDARG00000099430	atg16l1	ENSMUSG00000026289	Atg16l1	ortholog_one2one	73.2689	73.0337	25	87.66	1	4.50584e-06	5.44667	1.74667	1.40294e-07	2.22746	4.38059
ENSDARG00000043238	atg16l2	ENSMUSG00000047767	Atg16l2	ortholog_one2one	43.5593	41.252	0	4.99	0	#N/A	0	0	0.0395794	0.987084	0.655463
ENSDARG00000101507	ATG2A	ENSMUSG00000024773	Atg2a	ortholog_one2one	52.5717	55.5381	0	40.12	0	0.296013	0.576667	0.406667	0.277791	1.61028	1.31836
ENSDARG00000097650	atg2b	ENSMUSG00000041341	Atg2b	ortholog_one2one	75.4658	11.7108	25	100	1	4.80133e-05	2.27	0.313333	0.000465083	0.94716	1.29409
ENSDARG00000009350	atg3	ENSMUSG00000022663	Atg3	ortholog_one2one	82.3344	83.121	0	58.03	0	2.01196e-06	75.9067	35.9233	5.19734e-09	56.0639	79.9865
ENSDARG00000014531	atg4a	ENSMUSG00000079418	Atg4a	ortholog_one2many	74.1333	70.202	0	86.69	1	1.85021e-05	8.07333	1.49333	0.00372647	16.9922	8.82415
ENSDARG00000052104	atg4b	ENSMUSG00000026280	Atg4b	ortholog_one2one	72.335	72.5191	75	89.46	1	7.44891e-06	20.9633	11.8933	0.00726243	5.36789	4.40275
ENSDARG00000044373	atg4c	ENSMUSG00000028550	Atg4c	ortholog_one2one	57.8834	58.5153	75	49.98	1	0.00235316	8.72333	6.01667	8.88334e-10	7.68799	2.23702
ENSDARG00000043548	atg4da	ENSMUSG00000002820	Atg4d	ortholog_one2many	46.4198	39.6624	0	46.59	0	7.80846e-07	9.82333	2.34667	0.0241304	21.7319	23.4224
ENSDARG00000088145	atg4db	ENSMUSG00000002820	Atg4d	ortholog_one2many	52.5773	53.7975	0	1.23	0	0.0110642	1.19	2.80667	0.0241304	21.7319	23.4224
ENSDARG00000023396	atg5	ENSMUSG00000038160	Atg5	ortholog_one2one	79.2727	79.2727	25	100	1	7.2274e-05	26.01	13.8233	0.000107305	22.4486	15.7075
ENSDARG00000102893	atg7	ENSMUSG00000030314	Atg7	ortholog_one2one	68.2584	65.587	75	50.86	1	7.9187e-07	66.0233	15.1467	0.0332258	6.28801	6.48432
ENSDARG00000044551	atg9a	ENSMUSG00000033124	Atg9a	ortholog_one2one	72.3404	72.944	0	97.08	1	4.03127e-06	7.06667	2.76	2.38554e-08	5.14573	8.24702
ENSDARG00000055292	atg9b	ENSMUSG00000038295	Atg9b	ortholog_one2one	44.665	39.0456	25	1.97	0	0.00615239	4.34	2.55333	0.377537	0.186427	0.144004
ENSDARG00000016706	atic	ENSMUSG00000026192	Atic	ortholog_one2one	78.983	78.7162	25	93.14	1	3.91612e-07	4.19667	14.2167	2.83237e-05	0.392397	0.757008
ENSDARG00000060481	atl1	ENSMUSG00000021066	Atl1	ortholog_one2one	79.9639	79.3907	100	75.97	1	2.35827e-08	51.8167	0.463333	0.239071	3.70215	3.75815
ENSDARG00000057719	atl2	ENSMUSG00000059811	Atl2	ortholog_one2one	66.8269	71.5266	25	26.4	0	9.54926e-07	15.2833	4.09	3.42605e-06	6.81469	12.4719
ENSDARG00000004270	atl3	ENSMUSG00000024759	Atl3	ortholog_one2one	68.2261	64.695	0	64.51	0	4.14823e-05	11.2167	19.39	2.43455e-06	0.509704	1.21707
ENSDARG00000002385	atm	ENSMUSG00000034218	Atm	ortholog_one2one	52.9602	53.392	0	57.75	0	0.530718	0.36	0.32	0.00578759	0.353767	0.517247
ENSDARG00000068601	atmin	ENSMUSG00000047388	Atmin	ortholog_one2one	51.1229	47.3105	0	84.36	1	0.00126686	2.20333	1.14	0.0758398	4.47942	4.49507
ENSDARG00000092067	atn1	ENSMUSG00000107478	Gm45234	ortholog_one2many	24.0096	34.0426	25	0	0	1.29696e-06	0	1.51	0.241504	0.0205737	0.00380285
ENSDARG00000055294	atoh1a	ENSMUSG00000073043	Atoh1	ortholog_one2one	45.8904	38.1766	75	73.54	0	4.68659e-06	37.4333	2.15667	0.633139	0.633184	0.664796
ENSDARG00000069552	atoh7	ENSMUSG00000036816	Atoh7	ortholog_one2one	51.4925	46.3087	0	49.14	0	3.40065e-06	1.45333	0	1	0	0
ENSDARG00000037555	atoh8	ENSMUSG00000037621	Atoh8	ortholog_one2one	46.6165	38.5093	25	23.94	0	4.36073e-06	2.48667	8.82	0.0178213	2.2269	2.78242
ENSDARG00000087693	atox1	ENSMUSG00000018585	Atox1	ortholog_one2one	67.1642	66.1765	25	16.42	0	0.000608648	101.877	72.8033	0.122462	305.087	262.561
ENSDARG00000061039	atp10a	ENSMUSG00000025324	Atp10a	ortholog_one2one	59.9081	60.5438	75	62.54	1	1.19914e-06	0.16	3.49333	1	0	0.0054501
ENSDARG00000076230	atp10b	ENSMUSG00000055415	Atp10b	ortholog_one2one	54.0958	47.4898	0	42.07	0	0.300931	0.82	1.27667	4.08447e-06	0.73677	0.186553
ENSDARG00000078887	atp10d	ENSMUSG00000046808	Atp10d	ortholog_one2one	8.81705	43.1655	50	30.53	0	0.00654747	1.08667	1.64667	6.2655e-07	11.7284	16.4666
ENSDARG00000008413	atp11a	ENSMUSG00000031441	Atp11a	ortholog_one2one	79.0144	78.3488	25	5.94	0	0.00461919	5.96	3.99	5.28327e-09	43.9354	63.1397
ENSDARG00000101094	ATP11B	ENSMUSG00000037400	Atp11b	ortholog_one2one	78.781	59.4043	75	53.01	1	3.4408e-06	8.90333	1.95	1.8838e-05	12.9694	10.0462
ENSDARG00000036442	atp11c	ENSMUSG00000062949	Atp11c	ortholog_one2one	69.7981	70.4163	75	1.64	1	0.529834	1.20667	1.29333	0.28887	0.568455	0.470116
ENSDARG00000029931	atp13a1	ENSMUSG00000031862	Atp13a1	ortholog_one2one	74.6206	73.75	0	88.96	1	3.55759e-05	12.17	6.38333	7.12685e-11	25.0361	60.2288
ENSDARG00000061890	atp13a2	ENSMUSG00000036622	Atp13a2	ortholog_one2one	50.0855	50.1283	25	10.28	0	0.000636983	0.06	1.25667	0.742008	14.9548	13.7903
ENSDARG00000076622	atp13a3	ENSMUSG00000022533	Atp13a3	ortholog_one2one	46.1538	42.7542	50	29.55	0	0.148541	1.76	1.21333	0.000243145	2.90965	3.91158
ENSDARG00000002791	atp1a1a.2	ENSMUSG00000033161	Atp1a1	ortholog_one2many	81.9336	82.0137	0	28.28	0	9.54204e-08	8.05333	106.177	1.44768e-12	46.4887	17.1772
ENSDARG00000039131	atp1a1a.3	ENSMUSG00000033161	Atp1a1	ortholog_one2many	87.3171	87.4878	75	0.42	1	1.7271e-08	0.00333333	16.3267	1.44768e-12	46.4887	17.1772
ENSDARG00000001870	atp1a1a.4	ENSMUSG00000033161	Atp1a1	ortholog_one2many	77.9081	77.9081	25	0.42	0	9.78274e-09	66.17	1022.32	1.44768e-12	46.4887	17.1772
ENSDARG00000040252	atp1a1a.5	ENSMUSG00000033161	Atp1a1	ortholog_one2many	88.2296	88.6608	75	0.42	1	0.536105	0	0.02	1.44768e-12	46.4887	17.1772
ENSDARG00000019856	atp1a1b	ENSMUSG00000033161	Atp1a1	ortholog_one2many	87.207	87.2923	25	2.85	0	7.16463e-08	78.0467	15.4333	1.44768e-12	46.4887	17.1772
ENSDARG00000010472	atp1a2a	ENSMUSG00000007097	Atp1a2	ortholog_one2one	86.3324	86.0784	0	0	0	0.223753	0	0.0433333	2.69347e-07	0.486841	1.77393
ENSDARG00000018259	atp1a3a	ENSMUSG00000040907	Atp1a3	ortholog_one2many	89.3451	90.2271	0	0	0	7.66432e-05	0.00666667	0.403333	3.76669e-07	1.15175	3.64245
ENSDARG00000104139	atp1a3b	ENSMUSG00000040907	Atp1a3	ortholog_one2many	91.1046	92.004	25	50.4	0	3.64656e-09	815.7	4.07	3.76669e-07	1.15175	3.64245
ENSDARG00000013144	atp1b1a	ENSMUSG00000026576	Atp1b1	ortholog_one2many	57.5163	57.8947	50	24.62	0	3.64656e-09	145.333	2601.25	6.72299e-11	265.008	109.499
ENSDARG00000076833	atp1b1b	ENSMUSG00000026576	Atp1b1	ortholog_one2many	55.5205	57.8947	0	55.33	0	0.000107485	9.67	17.8867	6.72299e-11	265.008	109.499
ENSDARG00000099203	atp1b2a	ENSMUSG00000041329	Atp1b2	ortholog_one2many	55.137	55.5172	0	69.33	0	0.43942	37.18	40.6033	6.56481e-10	12.8479	31.722
ENSDARG00000034424	atp1b2b	ENSMUSG00000041329	Atp1b2	ortholog_one2many	55.6314	56.2069	0	3.41	0	1.88316e-09	2729.92	7.52	6.56481e-10	12.8479	31.722
ENSDARG00000015790	atp1b3a	ENSMUSG00000032412	Atp1b3	ortholog_one2many	50.7194	50.7194	0	0.73	0	1.1333e-08	0	5.98	8.91483e-08	56.9982	66.1535
ENSDARG00000042837	atp1b3b	ENSMUSG00000032412	Atp1b3	ortholog_one2many	49.4545	48.9209	0	0	0	8.67438e-05	12.3833	35.21	8.91483e-08	56.9982	66.1535
ENSDARG00000053262	atp1b4	ENSMUSG00000016327	Atp1b4	ortholog_one2one	38.3285	37.3596	100	0	0	2.03495e-06	0.166667	2.54	1	0	0.00394588
ENSDARG00000020574	atp2a1	ENSMUSG00000030730	Atp2a1	ortholog_one2many	84.7761	85.7143	25	94.95	1	8.25038e-08	0.0166667	6.75333	0.0147016	0	0.092201
ENSDARG00000035458	atp2a1l	ENSMUSG00000030730	Atp2a1	ortholog_one2many	83.7538	83.501	0	0	0	3.82398e-09	0.01	55.0767	0.0147016	0	0.092201
ENSDARG00000029439	atp2a2a	ENSMUSG00000029467	Atp2a2	ortholog_one2many	86.0844	85.9195	50	41.8	0	0.000723691	2.85667	7.2	1.55505e-05	14.6793	16.2273
ENSDARG00000005122	atp2a2b	ENSMUSG00000029467	Atp2a2	ortholog_one2many	87.6329	86.8774	0	53.85	0	2.88114e-06	12.5733	4.68333	1.55505e-05	14.6793	16.2273
ENSDARG00000060978	atp2a3	ENSMUSG00000020788	Atp2a3	ortholog_one2one	78.6075	75.0482	75	0	1	5.34187e-08	36.0533	1.48333	4.52261e-13	456.157	9.11617
ENSDARG00000012684	atp2b1a	ENSMUSG00000019943	Atp2b1	ortholog_one2many	79.4355	80.7377	50	16.96	0	1.02405e-07	1005.37	108.197	2.54264e-09	39.5069	19.1991
ENSDARG00000007788	atp2b1b	ENSMUSG00000019943	Atp2b1	ortholog_one2many	85.0163	85.5738	0	52.78	0	3.24554e-08	0	7.64	2.54264e-09	39.5069	19.1991
ENSDARG00000063433	atp2b2	ENSMUSG00000030302	Atp2b2	ortholog_one2one	84.3575	85.0362	0	100	1	2.33245e-07	29.2567	1.36333	4.19442e-13	1.50812	18.6845
ENSDARG00000043474	atp2b3a	ENSMUSG00000031376	Atp2b3	ortholog_one2many	76.5974	81.5574	25	0.31	0	2.34644e-06	5.08667	0.283333	0.486042	0.058534	0.0480684
ENSDARG00000023445	atp2b3b	ENSMUSG00000031376	Atp2b3	ortholog_one2many	81.017	78.3607	0	50.54	0	1.09611e-05	0.416667	1.24333	0.486042	0.058534	0.0480684
ENSDARG00000044902	atp2b4	ENSMUSG00000026463	Atp2b4	ortholog_one2one	76.8313	74.8548	25	100	1	2.98127e-06	0.263333	8.36667	0.000510246	0.00366982	0.128399
ENSDARG00000060197	atp2c1	ENSMUSG00000032570	Atp2c1	ortholog_one2one	81.2364	78.6765	0	38.73	0	6.8535e-06	8.22	1.88667	0.087034	19.8348	19.339
ENSDARG00000010149	atp5a1	ENSMUSG00000025428	Atp5a1	ortholog_one2one	92.7405	92.4051	50	95.55	1	0.0114006	266.237	224.523	0.000168812	225.395	199.039
ENSDARG00000070083	atp5b	ENSMUSG00000025393	Atp5b	ortholog_one2one	90.3288	88.2798	0	93.11	1	1.14417e-05	824.267	469.17	0.642105	261.982	245.128
ENSDARG00000045514	atp5c1	ENSMUSG00000025781	Atp5c1	ortholog_one2one	77.0548	75.5034	100	29.58	1	8.43678e-05	1079.15	724.643	5.9154e-08	209.551	154.908
ENSDARG00000019404	atp5d	ENSMUSG00000003072	Atp5d	ortholog_one2one	72.956	69.0476	75	63.36	1	0.000951686	339.573	221.053	0.00740731	106.925	89.9368
ENSDARG00000095897	atp5e	ENSMUSG00000016252	Atp5e	ortholog_one2one	58.8235	57.6923	25	0	0	0.000188672	736.613	499.473	0.417371	79.4955	71.6491
ENSDARG00000011553	atp5f1	ENSMUSG00000000563	Atp5f1	ortholog_one2one	56.746	55.8594	0	5.8	0	0.000886569	506.373	377.773	0.00258242	138.928	132.998
ENSDARG00000056008	atp5g1	ENSMUSG00000062683	Atp5g2	ortholog_one2one	71.0145	67.1233	0	5.92	0	0.91902	546.01	549.927	0.711815	38.479	35.4327
ENSDARG00000017775	atp5g3a	ENSMUSG00000018770	Atp5g3	ortholog_one2many	77.6978	76.5957	75	55.17	1	0.00485698	188.193	225.897	0.0258431	80.3452	71.8472
ENSDARG00000009447	atp5g3b	ENSMUSG00000018770	Atp5g3	ortholog_one2many	79.2857	78.7234	0	9.88	0	0.00196589	669.003	534.553	0.0258431	80.3452	71.8472
ENSDARG00000098355	atp5h	ENSMUSG00000034566	Atp5h	ortholog_one2many	57.1429	57.1429	0	100	1	3.89615e-05	529.89	293.303	0.808851	181.733	170.469
ENSDARG00000078113	atp5ia	ENSMUSG00000050856	Atp5k	ortholog_one2many	64.7887	64.7887	25	6.7	0	0.002428	147.603	113.543	0.511164	126.17	123.536
ENSDARG00000068940	atp5ib	ENSMUSG00000050856	Atp5k	ortholog_one2many	64.7887	64.7887	0	0	0	0.000741161	616.98	503.863	0.511164	126.17	123.536
ENSDARG00000014313	atp5j	ENSMUSG00000022890	Atp5j	ortholog_one2many	10.1737	37.963	75	0	1	0.00948413	403.63	323.85	3.83368e-05	179.868	146.63
ENSDARG00000037867	atp5j2	ENSMUSG00000038690	Atp5j2	ortholog_one2one	58.427	59.0909	50	3.76	0	0.131022	167.2	150.803	0.318303	164.042	147.377
ENSDARG00000011841	atp5l	ENSMUSG00000038717	Atp5l	ortholog_one2many	55.3398	55.3398	0	43.24	0	0.411903	775.2	738.777	2.82691e-05	386.457	272.898
ENSDARG00000001788	atp5o	ENSMUSG00000022956	Atp5o	ortholog_one2one	61.244	60.0939	0	84.5	1	2.14637e-06	1699.42	765.817	0.302449	116.891	110.214
ENSDARG00000012072	atp5s	ENSMUSG00000054894	Atp5s	ortholog_one2one	55.2764	55	100	78.06	1	1.43949e-06	89.76	23.9933	0.00601615	22.6348	18.676
ENSDARG00000041417	atp6ap1a	ENSMUSG00000019087	Atp6ap1	ortholog_one2many	44.6352	44.9244	25	26.28	0	4.14051e-09	138.837	1.98667	1.83401e-05	290.248	224.102
ENSDARG00000037153	atp6ap1b	ENSMUSG00000019087	Atp6ap1	ortholog_one2many	43.573	43.1965	0	22.75	0	5.63992e-08	5.53333	30.63	1.83401e-05	290.248	224.102
ENSDARG00000091509	atp6ap1la	ENSMUSG00000078958	Atp6ap1l	ortholog_one2many	32.8313	32.4405	25	0.8	0	0.025644	0	0.13	0.00645692	0	0.172238
ENSDARG00000090963	atp6ap1lb	ENSMUSG00000078958	Atp6ap1l	ortholog_one2many	34.507	29.1667	0	14.24	0	1.79238e-05	1.94667	7.42333	0.00645692	0	0.172238
ENSDARG00000008735	atp6ap2	ENSMUSG00000031007	Atp6ap2	ortholog_one2one	60.8808	67.1429	50	40.95	0	1.44315e-06	452.86	85.2467	1.93595e-05	148.086	120.77
ENSDARG00000020847	atp6v0a1a	ENSMUSG00000019302	Atp6v0a1	ortholog_one2many	82.2542	81.764	0	4.35	0	2.0455e-09	531.917	10.8833	1.03593e-08	29.7673	20.6775
ENSDARG00000015174	atp6v0a1b	ENSMUSG00000019302	Atp6v0a1	ortholog_one2many	84.0286	84.0286	25	51.88	0	1.78333e-06	70.0367	1.12	1.03593e-08	29.7673	20.6775
ENSDARG00000035538	atp6v0a2a	ENSMUSG00000038023	Atp6v0a2	ortholog_one2many	66.9834	65.8878	0	51.39	0	0.000299712	0	0.593333	5.69133e-05	8.16868	9.48947
ENSDARG00000035565	atp6v0a2b	ENSMUSG00000038023	Atp6v0a2	ortholog_one2many	69.0224	68.4579	0	83.52	1	0.000793675	8.68333	4.52667	5.69133e-05	8.16868	9.48947
ENSDARG00000031681	atp6v0b	ENSMUSG00000033379	Atp6v0b	ortholog_one2one	84.9515	85.3659	50	100	1	1.29637e-06	109.307	27.0633	0.000560556	254.908	227.946
ENSDARG00000057853	atp6v0ca	ENSMUSG00000024121	Atp6v0c	ortholog_one2many	89.6104	89.0323	0	0	0	8.35516e-09	398.657	40.1433	4.56527e-06	278.544	222.768
ENSDARG00000036577	atp6v0cb	ENSMUSG00000024121	Atp6v0c	ortholog_one2many	90.8497	89.6774	0	66.08	0	8.87108e-08	295.03	17.11	4.56527e-06	278.544	222.768
ENSDARG00000069090	atp6v0d1	ENSMUSG00000013160	Atp6v0d1	ortholog_one2one	94	93.7322	75	99.96	1	1.14296e-07	167.157	42.7567	8.40992e-07	53.0101	33.1497
ENSDARG00000034534	atp6v1aa	ENSMUSG00000052459	Atp6v1a	ortholog_one2many	93.3549	93.3549	25	100	1	1.20602e-08	288.607	23.5967	6.97218e-10	67.5746	40.4919
ENSDARG00000076318	atp6v1ab	ENSMUSG00000052459	Atp6v1a	ortholog_one2many	93.0308	93.0308	100	0.13	1	0.0153272	6.44667	8.69333	6.97218e-10	67.5746	40.4919
ENSDARG00000043465	atp6v1b2	ENSMUSG00000006273	Atp6v1b2	ortholog_one2one	90.5697	90.2153	0	94.15	1	0.396599	2.29667	2.12333	0.955702	125.773	117.204
ENSDARG00000013443	atp6v1ba	ENSMUSG00000006269	Atp6v1b1	ortholog_one2one	82.4111	81.2866	0	1.96	0	4.73714e-08	219.347	17.45	1	0	0
ENSDARG00000023967	atp6v1c1a	ENSMUSG00000022295	Atp6v1c1	ortholog_one2many	82.4147	82.199	75	82.88	1	5.10962e-08	121.677	29.0567	2.95685e-07	125.832	83.5937
ENSDARG00000035880	atp6v1c1b	ENSMUSG00000022295	Atp6v1c1	ortholog_one2many	88.2507	88.4817	50	17.51	0	4.64166e-08	109.743	7.81667	2.95685e-07	125.832	83.5937
ENSDARG00000070440	atp6v1c2	ENSMUSG00000020566	Atp6v1c2	ortholog_one2one	49.7368	43.2494	50	0.38	0	1.88316e-09	174.887	0	1.95807e-07	17.3994	27.8199
ENSDARG00000011175	atp6v1d	ENSMUSG00000021114	Atp6v1d	ortholog_one2one	86.2903	86.6397	75	100	1	1.70205e-07	101.497	28.2867	3.73731e-09	234.454	143.806
ENSDARG00000014085	atp6v1e1a	ENSMUSG00000053375	Atp6v1e2	ortholog_many2many	61.5044	61.5044	50	71.92	0	6.48779e-05	20.3767	31.29	1	0	0
ENSDARG00000030694	atp6v1e1b	ENSMUSG00000053375	Atp6v1e2	ortholog_many2many	62.8319	62.8319	0	35.44	0	3.93183e-08	405.257	59.01	1	0	0
ENSDARG00000045543	atp6v1f	ENSMUSG00000004285	Atp6v1f	ortholog_one2one	83.1933	83.1933	0	77.97	1	9.264e-07	146.19	53.7367	0.00102876	305.988	317.955
ENSDARG00000022315	atp6v1g1	ENSMUSG00000039105	Atp6v1g1	ortholog_one2one	77.9661	77.9661	0	99.72	1	8.14625e-07	435.83	114.877	2.89041e-11	1022.69	554.148
ENSDARG00000006370	atp6v1h	ENSMUSG00000033793	Atp6v1h	ortholog_one2one	87.7339	87.3706	75	87.89	1	1.37659e-07	228.157	52.3367	8.57468e-07	14.2265	9.74875
ENSDARG00000003699	atp7a	ENSMUSG00000033792	Atp7a	ortholog_one2one	64.2	64.5442	0	90.26	1	1.59463e-05	1.18	0.403333	0.712847	0.939741	0.851667
ENSDARG00000058145	atp7b	ENSMUSG00000006567	Atp7b	ortholog_one2one	57.6669	53.762	0	12.19	0	#N/A	0	0	1	0.0251247	0.00965193
ENSDARG00000063001	atp8a1	ENSMUSG00000037685	Atp8a1	ortholog_one2one	76.6871	21.4777	25	1.24	0	5.49756e-09	116.497	0.15	2.00575e-11	1.64815	13.3388
ENSDARG00000077492	atp8a2	ENSMUSG00000021983	Atp8a2	ortholog_one2one	72.6672	76.6551	25	40.98	0	7.87364e-07	10.6233	0.593333	4.10884e-10	0.711588	13.6632
ENSDARG00000060980	atp8b1	ENSMUSG00000039529	Atp8b1	ortholog_one2one	67.2538	67.1463	0	3.51	0	3.87299e-05	2.87	0.66	7.77698e-10	0.807839	10.5809
ENSDARG00000099216	atp8b2	ENSMUSG00000060671	Atp8b2	ortholog_one2many	87.8173	29.0756	25	17.1	0	0.398635	0	0.0333333	2.37954e-07	1.00003	3.19555
ENSDARG00000042285	atp8b3	ENSMUSG00000003341	Atp8b3	ortholog_one2one	43.8475	37.9026	25	0	0	5.47941e-06	5.25333	0.27	1	0	0
ENSDARG00000079453	atp8b4	ENSMUSG00000060131	Atp8b4	ortholog_one2one	63.2075	67.3367	0	1.33	0	0.680786	0	0.0133333	1	0	0.00651018
ENSDARG00000062040	atp8b5a	ENSMUSG00000028457	Atp8b5	ortholog_one2many	57.4919	59.6788	75	48.14	1	3.97695e-07	6.94	0.176667	0.000642466	0.667893	0.219219
ENSDARG00000062521	atp9b	ENSMUSG00000024566	Atp9b	ortholog_one2one	84.2197	85.1101	75	70.15	1	6.61226e-06	3.24333	0.166667	3.23487e-06	13.6828	18.2156
ENSDARG00000042799	atpaf1	ENSMUSG00000028710	Atpaf1	ortholog_one2one	53.9474	47.1264	0	58.17	0	1.8497e-06	63.67	30.4667	6.71741e-09	24.0788	10.1111
ENSDARG00000056270	atpaf2	ENSMUSG00000042709	Atpaf2	ortholog_one2one	62.1993	60.7383	25	34.86	0	6.92744e-05	21.65	13.13	5.14437e-07	44.6632	29.0546
ENSDARG00000067975	atpif1a	ENSMUSG00000054428	Atpif1	ortholog_one2many	50.4762	50	0	0	0	0.00731728	321.067	417.157	8.03602e-06	108.344	74.6933
ENSDARG00000044092	atpif1b	ENSMUSG00000054428	Atpif1	ortholog_one2many	43.9252	44.3396	0	54.23	0	4.41273e-05	450.62	268.86	8.03602e-06	108.344	74.6933
ENSDARG00000059057	atpv0e2	ENSMUSG00000039347	Atp6v0e2	ortholog_one2one	45.679	33.0357	0	0	0	1.00664e-07	253.25	26.6467	0.000765275	48.8498	39.5018
ENSDARG00000079625	atr	ENSMUSG00000032409	Atr	ortholog_one2one	63.3776	63.2336	0	47.03	0	0.00889595	0.996667	0.443333	1	0.269448	0.224463
ENSDARG00000043388	atraid	ENSMUSG00000013622	Atraid	ortholog_one2one	37.3913	38.565	0	15.86	0	0.00065144	7.17333	3.58667	4.19893e-08	58.6732	76.995
ENSDARG00000063076	atrip	ENSMUSG00000025646	Atrip	ortholog_one2one	35.6852	33.5032	0	6.17	0	9.72505e-05	3.01333	6.50667	0.00129454	2.39092	3.23755
ENSDARG00000062164	atrn	ENSMUSG00000027312	Atrn	ortholog_one2one	71.4075	67.8571	25	76.56	1	0.000106408	3.47	1.14	0.955422	3.42878	3.15747
ENSDARG00000042236	atrx	ENSMUSG00000031229	Atrx	ortholog_one2one	57.5261	46.769	25	28.16	0	0.000116449	90.8967	59.3	2.19887e-08	5.44147	7.87945
ENSDARG00000008439	atxn10	ENSMUSG00000016541	Atxn10	ortholog_one2one	31.2849	35.3684	50	2.88	0	0.77826	2.87	2.64	1.87216e-08	71.2427	39.6658
ENSDARG00000061687	atxn1a	ENSMUSG00000046876	Atxn1	ortholog_one2many	46.735	45.6821	25	98.11	0	1.89377e-06	8.61333	2.12667	1.12112e-05	0.519328	0.961665
ENSDARG00000060862	atxn1b	ENSMUSG00000046876	Atxn1	ortholog_one2many	33.1318	34.2929	50	0	0	0.0186012	0.526667	0.836667	1.12112e-05	0.519328	0.961665
ENSDARG00000086977	atxn1l	ENSMUSG00000069895	Atxn1l	ortholog_one2one	36.3399	40.4658	25	48.39	0	0.00924988	5.19	3.46333	0.0994541	0.369977	0.472589
ENSDARG00000052897	atxn2	ENSMUSG00000042605	Atxn2	ortholog_one2one	59.8022	51.7107	0	39.7	0	0.000505933	6.2	4.70333	0.0290469	6.55243	5.45546
ENSDARG00000011597	atxn2l	ENSMUSG00000032637	Atxn2l	ortholog_one2one	40.9363	39.1802	0	12.92	0	4.1948e-05	11.62	6.49667	0.0456192	6.10053	5.11015
ENSDARG00000099274	atxn3	ENSMUSG00000021189	Atxn3	ortholog_one2one	63.4328	47.8873	0	84.63	1	0.723315	13.1433	12.8267	0.0540331	1.14574	1.35779
ENSDARG00000074804	atxn7	ENSMUSG00000021738	Atxn7	ortholog_one2one	43.9954	43.9446	75	65.57	0	0.00216015	5.28	3.91333	1.19587e-05	1.45167	2.28534
ENSDARG00000055300	atxn7l2a	ENSMUSG00000048997	Atxn7l2	ortholog_one2many	23.9612	24.8563	75	11.25	0	9.73574e-07	17.4467	2.18667	6.31236e-05	0.908707	1.91139
ENSDARG00000056268	atxn7l2b	ENSMUSG00000048997	Atxn7l2	ortholog_one2many	24.6246	23.5632	75	5.83	0	0.460537	4.29	4.55	6.31236e-05	0.908707	1.91139
ENSDARG00000029331	atxn7l3	ENSMUSG00000059995	Atxn7l3	ortholog_many2many	86.2857	42.6554	75	100	1	1.40594e-07	35.3367	9.14333	0.163591	1.06202	1.07695
ENSDARG00000042975	auh	ENSMUSG00000021460	Auh	ortholog_one2one	63.3846	65.6051	100	21.34	1	1.50075e-05	46.0533	24.2567	0.000642466	3.19361	3.37259
ENSDARG00000092609	aup1	ENSMUSG00000068328	Aup1	ortholog_one2one	50.8274	48.9749	0	64.49	0	0.00542111	33.7667	28.41	1.56208e-07	51.1466	61.5926
ENSDARG00000012485	aurka	ENSMUSG00000027496	Aurka	ortholog_one2one	58.5185	56.8345	0	0	0	0.00654597	0	0.203333	0.199987	0.848013	0.988576
ENSDARG00000074985	aurkaip1	ENSMUSG00000065990	Aurkaip1	ortholog_one2one	38.756	40.5	50	39.33	0	0.296322	76.3033	72.78	2.88958e-06	71.2387	53.317
ENSDARG00000037640	aurkb	ENSMUSG00000070837	Aurkc	ortholog_one2many	60.625	61.5873	0	30.12	0	0.000106541	0	0.923333	0.111434	0	0.030871
ENSDARG00000056427	auts2a	ENSMUSG00000029673	Auts2	ortholog_one2many	60.0739	64.1658	0	61.4	0	1.26402e-05	6.37	1.38667	0.000916094	0.838615	0.943244
ENSDARG00000020946	auts2b	ENSMUSG00000029673	Auts2	ortholog_one2many	48.5294	35.8342	0	0.01	0	6.66058e-07	19.6933	2.38	0.000916094	0.838615	0.943244
ENSDARG00000002894	aven	ENSMUSG00000003604	Aven	ortholog_one2one	34.7826	32.7485	100	25.22	0	0.369126	9.19667	8.71	0.162793	3.23979	3.2373
ENSDARG00000059342	avil	ENSMUSG00000025432	Avil	ortholog_one2one	63.8718	63.2479	0	11.87	0	0.000879042	0	0.35	0.230625	0.295921	0.170423
ENSDARG00000055538	avl9	ENSMUSG00000029787	Avl9	ortholog_one2one	64.3193	42.2188	25	38.92	0	1.16236e-06	22.8867	2.47	0.0052931	6.67913	5.54752
ENSDARG00000058567	avp	ENSMUSG00000037727	Avp	ortholog_many2many	49.6689	44.6429	75	0	1	#N/A	0	0	1	0	0
ENSDARG00000077083	avpr1aa	ENSMUSG00000020123	Avpr1a	ortholog_one2many	63.3245	56.7376	50	68.6	0	0.000220943	0	0.49	1	0	0
ENSDARG00000045788	avpr1ab	ENSMUSG00000020123	Avpr1a	ortholog_one2many	57.0732	55.3191	50	12.34	0	0.0280661	0	0.133333	1	0	0
ENSDARG00000007436	avpr2aa	ENSMUSG00000031390	Avpr2	ortholog_one2many	35.3497	50.4043	0	0	0	0.0871038	0.0733333	0	1	0.00851207	0.010007
ENSDARG00000029219	avpr2ab	ENSMUSG00000031390	Avpr2	ortholog_one2many	40.6122	53.6388	0	0	0	#N/A	0	0	1	0.00851207	0.010007
ENSDARG00000062355	axdnd1	ENSMUSG00000026601	Axdnd1	ortholog_one2one	29.8908	27.0927	50	9	0	1.36209e-07	45.94	4.85333	1	0.00865048	0.00929719
ENSDARG00000102964	axin1	ENSMUSG00000024182	Axin1	ortholog_one2one	66.5868	64.0553	0	59.13	0	0.0224073	6.55333	5.63667	0.3141	7.76862	7.0444
ENSDARG00000100149	axin2	ENSMUSG00000000142	Axin2	ortholog_one2one	64.2857	62.1429	25	53.2	0	2.15571e-06	8.57	18.3133	0.486042	0.292903	0.233739
ENSDARG00000102419	azi2	ENSMUSG00000039285	Azi2	ortholog_one2one	50	18.7654	0	33.78	0	1.28197e-05	9.17667	2.04	5.07102e-06	8.76037	10.8642
ENSDARG00000052789	azin1a	ENSMUSG00000037458	Azin1	ortholog_one2many	51.5419	52.2321	75	0	1	0.00285185	3.29667	2.28	1.04284e-08	6.47547	10.2878
ENSDARG00000035869	azin1b	ENSMUSG00000037458	Azin1	ortholog_one2many	54.5872	53.125	50	97.4	1	2.72853e-08	85.19	13.7533	1.04284e-08	6.47547	10.2878
ENSDARG00000053136	b2m	ENSMUSG00000060802	B2m	ortholog_one2many	39.6552	38.6555	0	45.51	0	0.000123461	378.303	696.563	5.23411e-08	21.1698	34.6327
ENSDARG00000015887	b2ml	ENSMUSG00000060802	B2m	ortholog_one2many	40.5172	39.4958	0	0	0	0.130795	267.017	292.913	5.23411e-08	21.1698	34.6327
ENSDARG00000046133	b3galnt2	ENSMUSG00000039242	B3galnt2	ortholog_one2one	51.7084	45.0397	100	12.07	1	3.22561e-06	9.48333	22.1433	2.26002e-06	12.4781	6.95789
ENSDARG00000075154	b3galt1b	ENSMUSG00000034780	B3galt1	ortholog_one2one	83.3837	84.6626	75	100	1	0.00330261	0.63	0	0.0108121	0.149997	0.00857266
ENSDARG00000102061	b3galt2	ENSMUSG00000033849	B3galt2	ortholog_one2one	63.6156	65.8768	50	99.51	1	1.40627e-07	60.78	9.74667	0.675852	0.0924221	0.112586
ENSDARG00000076218	b3galt4	ENSMUSG00000067370	B3galt4	ortholog_one2one	33.3333	33.4232	25	0	0	2.66292e-07	2.05667	0	8.87665e-06	8.35726	13.7898
ENSDARG00000038414	b3galt6	ENSMUSG00000050796	B3galt6	ortholog_one2one	58.209	60	0	100	1	0.0567554	0.34	0.193333	2.87842e-05	11.9653	15.5566
ENSDARG00000040547	b3gat1a	ENSMUSG00000045994	B3gat1	ortholog_one2one	86.2275	82.9971	0	57.06	0	0.00161844	1.07667	0.333333	0.0352652	0	0.0658513
ENSDARG00000030733	b3gat2	ENSMUSG00000026156	B3gat2	ortholog_one2one	66.7721	65.1235	75	85.23	1	8.91945e-05	0	0.943333	0.686363	2.06106	2.33933
ENSDARG00000001939	b3gat3	ENSMUSG00000071649	B3gat3	ortholog_one2one	59.3939	58.5075	0	83.22	1	1.14404e-05	8.22	3.96333	0.000345709	46.6389	38.1516
ENSDARG00000073917	b3glcta	ENSMUSG00000051950	B3glct	ortholog_one2many	52.9412	53.3742	100	76.2	1	2.32108e-06	3.18667	8.86	0.174798	2.16967	1.79623
ENSDARG00000077740	b3glctb	ENSMUSG00000051950	B3glct	ortholog_one2many	58.871	59.7137	50	8.55	0	0.00635095	0.23	0	0.174798	2.16967	1.79623
ENSDARG00000052376	b3gnt2a	ENSMUSG00000051650	B3gnt2	ortholog_one2many	57.1788	57.1788	0	0	0	0.00893991	1.41333	1.93	0.936173	4.264	4.19708
ENSDARG00000091902	b3gnt2b	ENSMUSG00000051650	B3gnt2	ortholog_one2many	51.1574	55.6675	0	98.72	1	0.00166155	2.75	4.88	0.936173	4.264	4.19708
ENSDARG00000058100	b3gnt3	ENSMUSG00000031803	B3gnt3	ortholog_one2many	44.8187	46.5054	50	74.25	0	9.23735e-07	2.11	12.17	1	0	0
ENSDARG00000043482	B3GNT3 (1 of many)	ENSMUSG00000031803	B3gnt3	ortholog_one2many	42.0513	44.086	75	37.78	0	0.109506	0	0.0633333	1	0	0
ENSDARG00000004396	b3gnt5b	ENSMUSG00000022686	B3gnt5	ortholog_one2one	47.6309	50.7979	0	0	0	1.0097e-05	0	1.85333	1	0	0
ENSDARG00000038489	b3gnt7	ENSMUSG00000079445	B3gnt7	ortholog_one2one	51.9139	54.66	50	82.36	1	0.337693	0.46	0.296667	0.612929	0.89205	0.884372
ENSDARG00000088601	B3GNT8	ENSMUSG00000059479	B3gnt8	ortholog_one2many	29.7052	33.6761	0	0	0	0.278368	0	0.0533333	0.0503588	0.310977	0.680294
ENSDARG00000041616	b3gnt9	ENSMUSG00000069920	B3gnt9	ortholog_one2one	44.7894	50.6266	25	69.36	0	0.0753127	0	0.186667	1	0	0
ENSDARG00000043431	b3gntl1	ENSMUSG00000046605	B3gntl1	ortholog_one2one	61.2137	64.986	0	19.06	0	8.1477e-06	1.58	0.08	6.97935e-05	0.234723	0.857907
ENSDARG00000061520	b4galnt1a	ENSMUSG00000006731	B4galnt1	ortholog_one2many	48.3083	48.2176	50	0	0	0.0162919	0	0.116667	4.40968e-08	11.4698	18.9699
ENSDARG00000077352	b4galnt1b	ENSMUSG00000006731	B4galnt1	ortholog_one2many	53.9474	53.8462	50	65.92	0	0.601469	0	0.0166667	4.40968e-08	11.4698	18.9699
ENSDARG00000076361	B4GALNT2 (1 of many)	ENSMUSG00000013418	B4galnt2	ortholog_one2many	38.4615	36.2745	0	0	0	#N/A	0	0	0.241504	0.0142354	0
ENSDARG00000094579	b4galnt2.1	ENSMUSG00000013418	B4galnt2	ortholog_one2many	38.4615	36.2745	50	0.15	0	1.43091e-05	0	0.573333	0.241504	0.0142354	0
ENSDARG00000070605	b4galnt2.2	ENSMUSG00000013418	B4galnt2	ortholog_one2many	39.4737	38.2353	25	15.1	0	0.000451567	0.49	0.03	0.241504	0.0142354	0
ENSDARG00000078749	b4galnt3a	ENSMUSG00000041372	B4galnt3	ortholog_one2one	45.4545	33.4686	0	0	0	0.0168778	0	0.196667	5.16594e-07	0.146634	1.08942
ENSDARG00000046150	b4galnt4a	ENSMUSG00000055629	B4galnt4	ortholog_one2many	50.256	56.9632	0	32.24	0	2.61839e-06	3.15667	0.226667	5.10948e-05	1.02096	2.26653
ENSDARG00000076701	b4galnt4b	ENSMUSG00000055629	B4galnt4	ortholog_one2many	46.2725	52.2244	0	32.86	0	4.78235e-06	1.13	0.0633333	5.10948e-05	1.02096	2.26653
ENSDARG00000002634	b4galt1	ENSMUSG00000028413	B4galt1	ortholog_one2many	55.2198	50.3759	0	1.82	0	2.14336e-07	0	3.98667	2.08567e-06	2.09559	4.02923
ENSDARG00000104404	b4galt1l	ENSMUSG00000028413	B4galt1	ortholog_one2many	60.8571	53.3835	0	16.73	0	1.0564e-05	10.0967	4.81667	2.08567e-06	2.09559	4.02923
ENSDARG00000077994	b4galt2	ENSMUSG00000028541	B4galt2	ortholog_one2one	67.5462	69.3767	75	100	1	2.43724e-07	50.5467	2.06333	9.52101e-06	1.90219	3.31511
ENSDARG00000062329	b4galt3	ENSMUSG00000052423	B4galt3	ortholog_one2one	56.9343	59.2405	0	53.1	0	8.32187e-06	16.9967	6.08333	0.00023767	10.1429	11.2837
ENSDARG00000104042	b4galt4	ENSMUSG00000022793	B4galt4	ortholog_one2one	54.9575	56.3953	25	6.17	0	0.0143464	2.5	1.76667	0.000156083	75.4828	80.9234
ENSDARG00000037815	b4galt5	ENSMUSG00000017929	B4galt5	ortholog_one2one	70.6037	69.3299	25	10.59	0	3.48071e-07	2.18667	0.0266667	4.27875e-05	5.79291	4.36645
ENSDARG00000010301	b4galt6	ENSMUSG00000056124	B4galt6	ortholog_one2one	78.3854	78.7958	50	92.33	1	0.0957673	6.84333	5.84667	0.0014465	0.745796	1.25775
ENSDARG00000021899	b4galt7	ENSMUSG00000021504	B4galt7	ortholog_one2one	66.5615	64.526	25	21.95	0	6.65526e-05	1.69667	5.95333	0.271003	10.8193	10.5297
ENSDARG00000077583	b4gat1	ENSMUSG00000047379	B4gat1	ortholog_one2one	48.2599	50.1205	25	56.98	0	0.373445	0.01	0.0433333	2.52889e-06	48.7705	53.8883
ENSDARG00000011727	b9d1	ENSMUSG00000001039	B9d1	ortholog_one2one	75.6219	74.5098	50	41.22	0	5.63498e-07	41.0633	13.66	4.0214e-06	12.5369	5.92606
ENSDARG00000017385	b9d2	ENSMUSG00000063439	B9d2	ortholog_one2one	76.5714	76.5714	25	100	1	0.0265039	4.9	6.25	0.0170225	15.6571	17.1404
ENSDARG00000089549	BAALC	ENSMUSG00000022296	Baalc	ortholog_one2many	10.7595	13.8211	0	0	0	0.76299	0	0.01	1	0	0
ENSDARG00000077526	babam1	ENSMUSG00000031820	Babam1	ortholog_one2one	58.9189	65.4655	50	49.86	0	3.06452e-05	18.0833	6.99667	0.00382069	48.1354	41.3856
ENSDARG00000038863	babam2	ENSMUSG00000052139	Babam2	ortholog_one2one	80.5699	74.0476	75	86.02	1	1.44439e-05	4.10333	14.2967	6.43506e-07	13.426	9.57598
ENSDARG00000044781	bace2	ENSMUSG00000040605	Bace2	ortholog_one2one	56.9482	40.6615	50	69.13	0	0.000747919	3.77667	5.99333	4.44089e-16	23.3227	172.891
ENSDARG00000062553	bach1a	ENSMUSG00000025612	Bach1	ortholog_one2many	30.1775	27.6049	0	3.97	0	0.369525	1.34	1.14667	1	0.201774	0.209674
ENSDARG00000002196	bach1b	ENSMUSG00000025612	Bach1	ortholog_one2many	46.9136	10.2842	75	4.73	0	0.0468513	5.54333	3.64667	1	0.201774	0.209674
ENSDARG00000004074	bach2b	ENSMUSG00000040270	Bach2	ortholog_one2one	57.8372	56.7342	100	40.24	1	0.00465382	0.903333	0.266667	1.67586e-06	0.0561145	0.637289
ENSDARG00000087993	bada	ENSMUSG00000024959	Bad	ortholog_one2many	36.7347	26.4706	0	0	0	0.158179	10.44	9.29333	2.94935e-06	31.9568	18.7387
ENSDARG00000054937	badb	ENSMUSG00000024959	Bad	ortholog_one2many	27.5862	19.6078	0	5.1	0	0.000361496	6.25	2.00667	2.94935e-06	31.9568	18.7387
ENSDARG00000020895	bag1	ENSMUSG00000028416	Bag1	ortholog_one2one	56.3107	32.6761	25	29.06	0	2.36516e-07	66.2133	12.19	0.00110409	178.954	147.374
ENSDARG00000035005	bag2	ENSMUSG00000042215	Bag2	ortholog_one2one	63.4615	62.8571	75	100	1	5.57903e-07	1.28667	8.33667	1.17117e-11	19.6167	44.9434
ENSDARG00000039486	bag3	ENSMUSG00000030847	Bag3	ortholog_one2one	36.0417	29.9827	75	30.11	0	3.24857e-06	26.7967	12.8067	0.000163434	7.28011	9.48319
ENSDARG00000043179	bag4	ENSMUSG00000037316	Bag4	ortholog_one2one	31.0777	27.1335	50	1.31	0	1.01947e-06	12.8067	5.61333	0.00443189	7.06373	4.66888
ENSDARG00000017316	bag5	ENSMUSG00000049792	Bag5	ortholog_one2one	45.9883	52.5727	100	33.7	0	0.64763	2.78333	2.90667	2.97738e-09	45.663	59.9238
ENSDARG00000075892	bag6	ENSMUSG00000024392	Bag6	ortholog_one2many	45.508	46.9671	0	47.57	0	6.82382e-06	10.91	5.51	0.0470829	4.0549	3.36511
ENSDARG00000077531	bag6l	ENSMUSG00000024392	Bag6	ortholog_one2many	44.8304	46.9671	0	0.68	0	5.87697e-05	0.193333	0.706667	0.0470829	4.0549	3.36511
ENSDARG00000103739	bahcc1a	ENSMUSG00000039741	Bahcc1	ortholog_one2many	36.1372	37.8736	25	20.46	0	0.0364158	0.71	0.93	0.0289468	0.155008	0.254071
ENSDARG00000080009	bahcc1b	ENSMUSG00000039741	Bahcc1	ortholog_one2many	36.6071	37.2304	75	59.57	0	0.00700603	2.90667	1.31333	0.0289468	0.155008	0.254071
ENSDARG00000086789	bahd1	ENSMUSG00000040007	Bahd1	ortholog_one2many	30.7967	33.5492	75	10.93	0	0.000111292	4.67333	2.3	0.00097748	0.835387	0.542645
ENSDARG00000102965	BAHD1 (1 of many)	ENSMUSG00000040007	Bahd1	ortholog_one2many	34.2365	36.0104	0	0	0	0.00255879	22.0133	16.21	0.00097748	0.835387	0.542645
ENSDARG00000062799	baiap2a	ENSMUSG00000025372	Baiap2	ortholog_one2many	63.2768	62.8037	25	42.88	0	9.95547e-07	2.39	14.9467	0.0152761	0.352201	0.473496
ENSDARG00000103333	baiap2b	ENSMUSG00000025372	Baiap2	ortholog_one2many	64.5914	62.0561	50	30.85	0	3.77056e-06	0.00666667	1.36667	0.0152761	0.352201	0.473496
ENSDARG00000029305	baiap2l1a	ENSMUSG00000038859	Baiap2l1	ortholog_one2many	53.8144	50.7782	75	18.22	1	1.00543e-08	0	9.79333	5.23349e-05	24.7865	16.899
ENSDARG00000031119	baiap2l1b	ENSMUSG00000038859	Baiap2l1	ortholog_one2many	56.7288	53.3074	50	31.84	0	3.60517e-05	26.7533	5.87	5.23349e-05	24.7865	16.899
ENSDARG00000016483	baiap2l2a	ENSMUSG00000018126	Baiap2l2	ortholog_one2many	40.7143	32.7586	0	13.82	0	2.04285e-09	63.0767	0.19	0.218655	6.46735	5.6494
ENSDARG00000060933	baiap2l2b	ENSMUSG00000018126	Baiap2l2	ortholog_one2many	33.1395	32.7586	25	13.08	0	4.80582e-09	202.677	0.663333	0.218655	6.46735	5.6494
ENSDARG00000079264	baiap3	ENSMUSG00000047507	Baiap3	ortholog_one2one	46.056	47.2174	25	37.49	0	0.0118698	0.05	0.196667	0.207405	0.330535	0.472457
ENSDARG00000055381	bambia	ENSMUSG00000024232	Bambi	ortholog_one2many	64.0927	63.8462	50	96.46	1	0.860626	15.2467	14.8633	2.38055e-06	1.56637	3.74044
ENSDARG00000099677	bambib	ENSMUSG00000024232	Bambi	ortholog_one2many	72.4806	71.9231	0	0	0	8.72826e-05	2.02667	7.50333	2.38055e-06	1.56637	3.74044
ENSDARG00000037009	banf1	ENSMUSG00000024844	Banf1	ortholog_one2one	78.8889	79.7753	0	100	1	0.00441907	99.3233	72.27	0.00010295	119.724	93.8856
ENSDARG00000017562	banp	ENSMUSG00000025316	Banp	ortholog_one2one	71.2598	66.0584	0	70.45	0	0.000129766	7.56333	4.09333	3.89827e-09	3.58311	5.81207
ENSDARG00000063051	bap1	ENSMUSG00000021901	Bap1	ortholog_one2one	63.7086	66.0714	0	57.44	0	0.000121748	7.98	2.91333	3.49768e-05	19.3493	15.1281
ENSDARG00000076733	bard1	ENSMUSG00000026196	Bard1	ortholog_one2one	34.7626	29.6732	75	0.98	0	#N/A	0	0	0.00527611	0.0653435	0.0169875
ENSDARG00000104361	barhl2	ENSMUSG00000034384	Barhl2	ortholog_one2one	83.7912	79.4271	75	99.27	1	0.000222533	0	1.79333	1	0	0
ENSDARG00000007407	barx1	ENSMUSG00000021381	Barx1	ortholog_one2one	68.1452	66.5354	75	93.1	1	0.376026	0.0333333	0	1	0	0
ENSDARG00000041098	barx2	ENSMUSG00000032033	Barx2	ortholog_one2one	67.5373	63.9576	0	90.17	1	#N/A	0	0	1	0	0
ENSDARG00000011818	batf	ENSMUSG00000034266	Batf	ortholog_one2one	61.2903	60.8	50	91.69	1	0.132316	0	0.0933333	0.00166264	0.242073	1.13525
ENSDARG00000042577	batf3	ENSMUSG00000026630	Batf3	ortholog_one2one	44.6281	45.7627	75	39.82	0	3.23678e-05	0	2.54667	1	0	0
ENSDARG00000089129	baxa	ENSMUSG00000003873	Bax	ortholog_one2many	36.0406	36.9792	25	4.46	0	4.46217e-05	0.00666667	0.463333	5.73719e-06	19.7939	24.181
ENSDARG00000030881	baxb	ENSMUSG00000003873	Bax	ortholog_one2many	21.7391	23.4375	25	3.74	0	3.1909e-05	0.69	3.94667	5.73719e-06	19.7939	24.181
ENSDARG00000063233	baz1a	ENSMUSG00000035021	Baz1a	ortholog_one2many	51.89	19.4588	100	78.39	1	0.00021931	4.45	2.20667	0.00140416	0.645167	0.965796
ENSDARG00000102832	baz1b	ENSMUSG00000002748	Baz1b	ortholog_one2one	57.4742	60.311	50	80.33	1	0.000406632	10.21	5.92667	2.13491e-07	2.15182	3.96191
ENSDARG00000102974	baz2a	ENSMUSG00000040054	Baz2a	ortholog_one2one	31.2602	40.7525	25	15.16	0	0.0325308	4.14667	2.85333	0.00203158	3.17503	2.26076
ENSDARG00000082979	BAZ2B (1 of many)	ENSMUSG00000026987	Baz2b	ortholog_one2many	46.1412	39.708	25	5.2	0	0.0137139	0.22	0.48	1.19665e-07	2.42378	3.93135
ENSDARG00000057782	baz2ba	ENSMUSG00000026987	Baz2b	ortholog_one2many	46.8048	51.0598	75	27.83	0	0.0176467	3.59667	5.17	1.19665e-07	2.42378	3.93135
ENSDARG00000071046	bbip1	ENSMUSG00000084957	Bbip1	ortholog_one2one	72.2222	77.6119	100	86.17	1	1.30474e-05	95.7733	55.5033	4.48299e-05	26.2664	16.9663
ENSDARG00000062924	BBOF1 (1 of many)	ENSMUSG00000057265	Bbof1	ortholog_one2many	39.7661	38.2739	0	30.45	0	6.04049e-08	13.8767	0	0.485322	1.5822	1.37003
ENSDARG00000036135	bbox1	ENSMUSG00000041660	Bbox1	ortholog_one2one	50.4615	42.3773	25	70.23	0	0.000426597	18.22	27.2967	5.15481e-08	2.64423	0.368815
ENSDARG00000075169	bbs1	ENSMUSG00000006464	Bbs1	ortholog_one2one	66.3265	65.7673	0	81.49	1	5.09416e-07	9.39333	2.01333	0.073976	2.01816	2.26995
ENSDARG00000069515	bbs10	ENSMUSG00000035759	Bbs10	ortholog_one2one	29.4533	23.4222	0	47.96	0	5.76771e-05	10.6333	1.72	0.00324538	1.73451	2.27524
ENSDARG00000016112	bbs12	ENSMUSG00000051444	Bbs12	ortholog_one2one	30.1442	32.4859	50	47.7	0	0.000174317	4.15	0.84	0.189871	1.53394	1.70073
ENSDARG00000041621	bbs2	ENSMUSG00000031755	Bbs2	ortholog_one2one	73.1469	72.5381	50	100	1	7.15544e-07	10.5233	3.19333	0.307162	8.1658	7.98119
ENSDARG00000063522	bbs4	ENSMUSG00000025235	Bbs4	ortholog_one2one	70.2652	71.3462	50	43.21	0	3.1306e-05	14.6733	1.87667	0.000584172	28.2007	21.6524
ENSDARG00000039827	bbs5	ENSMUSG00000063145	Bbs5	ortholog_one2one	90.0585	90.3226	50	55.72	0	4.27436e-08	18.9233	0	0.00188431	8.39357	6.13212
ENSDARG00000059911	bbs7	ENSMUSG00000037325	Bbs7	ortholog_one2one	75.6643	75.6643	25	79.78	1	8.13122e-06	8.94	3.35667	0.856879	4.96659	4.6477
ENSDARG00000079217	bbs9	ENSMUSG00000035919	Bbs9	ortholog_one2one	55.5215	61.7045	25	76.86	1	5.71168e-07	7.71	0.33	0.0133491	2.57447	2.69883
ENSDARG00000012699	bbx	ENSMUSG00000022641	Bbx	ortholog_one2one	45.7175	45.3142	50	81.43	0	0.000357073	18.4267	11.79	4.36683e-05	2.14663	2.3162
ENSDARG00000053979	bc2	ENSMUSG00000033916	Chmp2a	ortholog_one2one	87.7273	86.9369	0	100	1	0.0356001	124.747	108.393	0.000280388	161.207	135.247
ENSDARG00000090190	bcam	ENSMUSG00000002980	Bcam	ortholog_one2one	29.7872	29.2605	0	0	0	5.5677e-07	11.22	80.83	1.89782e-07	62.7251	37.8482
ENSDARG00000099412	bcan	ENSMUSG00000004892	Bcan	ortholog_one2one	29.8069	43.7146	0	8.89	0	0.601469	0	0.0166667	0.0127631	0.244326	0.0777565
ENSDARG00000016231	bcap29	ENSMUSG00000020650	Bcap29	ortholog_one2one	54.1667	54.1667	50	73.8	0	9.40852e-07	20.58	4.16667	5.54145e-05	48.8152	36.0418
ENSDARG00000044972	bcap31	ENSMUSG00000002015	Bcap31	ortholog_one2one	59.1093	59.5918	50	93.36	1	3.90068e-06	55.1033	27.2833	7.80485e-07	320.391	248.924
ENSDARG00000056525	bcar1	ENSMUSG00000031955	Bcar1	ortholog_one2one	52.1219	54.8055	50	48.86	0	1.64996e-05	1.72333	7.20667	1.5574e-05	20.2026	13.1177
ENSDARG00000016981	bcar3	ENSMUSG00000028121	Bcar3	ortholog_one2one	51.2061	56.9512	25	38.6	0	0.00122624	0.533333	2.09333	0.066516	0.580606	0.708934
ENSDARG00000043631	bcas2	ENSMUSG00000005687	Bcas2	ortholog_one2one	82.2222	82.2222	75	59.41	1	0.00242706	63.0133	74.64	0.052324	29.9193	30.0508
ENSDARG00000090764	bcas3	ENSMUSG00000059439	Bcas3	ortholog_one2one	83.8462	82.2198	75	96.74	1	9.36371e-06	10.3	4.29	1.48253e-11	17.9037	7.13638
ENSDARG00000045568	bcat1	ENSMUSG00000030268	Bcat1	ortholog_one2one	68.0519	57.8366	50	29.99	0	7.81125e-08	19.17	0.54	0.213881	0.132673	0.202902
ENSDARG00000054849	bcat2	ENSMUSG00000030826	Bcat2	ortholog_one2one	61.8926	61.5776	25	14.66	0	6.35888e-08	169.087	13.35	8.11498e-09	28.1613	42.5906
ENSDARG00000004948	bccip	ENSMUSG00000030983	Bccip	ortholog_one2one	55.1495	52.5316	50	38.21	0	0.000112862	108.12	69.5933	1.09527e-06	49.06	32.7762
ENSDARG00000074111	bcdin3d	ENSMUSG00000037525	Bcdin3d	ortholog_one2one	51.3636	39.6491	0	18.59	0	0.639361	0.0166667	0	0.00153406	5.32264	7.60275
ENSDARG00000040555	bckdha	ENSMUSG00000060376	Bckdha	ortholog_one2one	74.8879	74.8879	50	44.67	0	1.22655e-07	131.497	40.9933	0.457249	29.1438	26.3981
ENSDARG00000014676	bckdhb	ENSMUSG00000032263	Bckdhb	ortholog_one2one	72.0721	61.5385	75	25.8	1	0.000119968	113.867	36.0267	4.65659e-05	13.16	9.11317
ENSDARG00000016904	bckdk	ENSMUSG00000030802	Bckdk	ortholog_one2one	73.3645	76.2136	0	83.08	1	3.62178e-05	26.69	43.23	7.6182e-07	45.7018	33.019
ENSDARG00000077130	bcl10	ENSMUSG00000028191	Bcl10	ortholog_one2one	43.1535	44.6352	0	45.84	0	0.00163877	0.623333	1.01333	0.262535	12.0537	10.7549
ENSDARG00000061352	bcl11aa	ENSMUSG00000000861	Bcl11a	ortholog_one2one	77.0808	76.5269	100	96.33	1	0.262363	0.32	0.403333	0.0352652	0.00357049	0.0718503
ENSDARG00000062510	bcl11ba	ENSMUSG00000048251	Bcl11b	ortholog_one2one	69.201	60.7466	75	91.48	1	5.66726e-08	0	4.36333	1	0	0.00178493
ENSDARG00000094704	bcl2a	ENSMUSG00000057329	Bcl2	ortholog_one2many	42.1053	40.678	0	0	0	0.00524871	12.8767	8.26667	1.56575e-09	18.8399	3.96516
ENSDARG00000089109	bcl2b	ENSMUSG00000057329	Bcl2	ortholog_one2many	46.89	41.5254	50	94.08	0	1.43707e-05	2.94667	0.773333	1.56575e-09	18.8399	3.96516
ENSDARG00000008434	bcl2l1	ENSMUSG00000007659	Bcl2l1	ortholog_one2one	47.8992	48.927	25	0	0	0.018241	37.9433	43.5467	1.23029e-08	33.5234	16.8406
ENSDARG00000062370	bcl2l13	ENSMUSG00000009112	Bcl2l13	ortholog_one2one	42.0619	47.0046	0	41.17	0	0.0249293	26.1233	23.0067	0.20326	1.60629	1.41207
ENSDARG00000087832	bcl3	ENSMUSG00000053175	Bcl3	ortholog_one2one	31.1793	43.0804	0	0	0	4.53845e-06	0	0.92	0.00164986	1.38292	0.700288
ENSDARG00000070864	bcl6a	ENSMUSG00000022508	Bcl6	ortholog_one2many	58.7744	59.6888	50	100	1	0.00361672	4.93667	8.01667	6.39028e-10	4.52227	0.76306
ENSDARG00000069295	bcl6ab	ENSMUSG00000022508	Bcl6	ortholog_one2many	50.9734	40.7355	0	0	0	1.78585e-06	44.78	17.7667	6.39028e-10	4.52227	0.76306
ENSDARG00000069335	bcl6b	ENSMUSG00000000317	Bcl6b	ortholog_one2one	44	51.0549	25	0	0	0.00960406	0.95	1.40333	1	0	0
ENSDARG00000052907	bcl7a	ENSMUSG00000029438	Bcl7a	ortholog_one2one	62.3762	60	25	57.83	0	3.4267e-07	60.4	20.7467	0.0391201	3.08345	2.55843
ENSDARG00000100611	bcl7ba	ENSMUSG00000029681	Bcl7b	ortholog_one2many	62.6866	62.3762	25	56.65	0	2.32108e-06	46.13	14.3633	5.82544e-05	35.4575	28.0149
ENSDARG00000040396	bcl7bb	ENSMUSG00000029681	Bcl7b	ortholog_one2many	64.532	64.8515	50	29.3	0	0.000162332	13.34	18.6067	5.82544e-05	35.4575	28.0149
ENSDARG00000036687	bcl9	ENSMUSG00000038256	Bcl9	ortholog_one2one	51.3032	56.6316	25	39.58	0	0.000349589	0.196667	0.71	6.78204e-07	0.536055	1.40042
ENSDARG00000055054	bcl9l	ENSMUSG00000063382	Bcl9l	ortholog_one2one	41.4762	42.5033	50	55.72	0	2.60944e-07	5.07667	0.236667	0.082826	0.171845	0.0972423
ENSDARG00000104256	bco1	ENSMUSG00000031845	Bco1	ortholog_one2many	58.9147	53.7102	25	38.6	0	0.0216055	0	0.436667	0.0209375	0.267809	0.636532
ENSDARG00000103659	bco1l	ENSMUSG00000031845	Bco1	ortholog_one2many	55.514	52.4735	50	36.97	0	1.09389e-06	0	1.81667	0.0209375	0.267809	0.636532
ENSDARG00000055722	bco2a	ENSMUSG00000032066	Bco2	ortholog_one2many	52.6412	54.3233	50	48.07	0	0.000128581	6.84333	4.42333	0.0294922	0.445793	0.256378
ENSDARG00000041715	bco2b	ENSMUSG00000032066	Bco2	ortholog_one2many	52.6224	56.5789	25	23.27	0	#N/A	0	0	0.0294922	0.445793	0.256378
ENSDARG00000027620	bco2l	ENSMUSG00000032066	Bco2	ortholog_one2many	55.8559	58.2707	0	45.93	0	3.72086e-09	0.00333333	31.5433	0.0294922	0.445793	0.256378
ENSDARG00000017798	bcor	ENSMUSG00000040363	Bcor	ortholog_one2one	38.1403	38.9426	50	35.35	0	0.0149036	1.60333	1.05333	2.5009e-06	0.208999	1.07405
ENSDARG00000079286	bcr	ENSMUSG00000009681	Bcr	ortholog_one2many	73.6018	77.7165	0	56.65	0	0.0620834	0.463333	0.74	0.115027	0.766829	0.911246
ENSDARG00000042329	BCR (1 of many)	ENSMUSG00000009681	Bcr	ortholog_one2many	71.8823	73.0709	50	29.99	0	0.0392936	0.56	0.36	0.115027	0.766829	0.911246
ENSDARG00000012295	bcs1l	ENSMUSG00000026172	Bcs1l	ortholog_one2one	75.2381	75.5981	50	98.8	1	0.0280215	6.34667	4.12	0.000256211	8.50629	5.35936
ENSDARG00000059388	bdh1	ENSMUSG00000046598	Bdh1	ortholog_one2one	49.5868	52.4781	0	68.43	0	0.646983	5.85	6.17333	0.375235	0.307006	0.339709
ENSDARG00000052696	bdh2	ENSMUSG00000028167	Bdh2	ortholog_one2one	75.9184	72.9412	75	53.55	1	2.44782e-07	1.45	17.9767	0.00852843	156.233	137.19
ENSDARG00000020744	bdkrb1	ENSMUSG00000041347	Bdkrb1	ortholog_one2one	29.805	32.0359	50	25.28	0	#N/A	0	0	1	0	0
ENSDARG00000079942	bdkrb2	ENSMUSG00000021070	Bdkrb2	ortholog_one2many	45.4286	40.5612	50	79.2	0	#N/A	0	0	1	0	0
ENSDARG00000043664	BDKRB2 (1 of many)	ENSMUSG00000021070	Bdkrb2	ortholog_one2many	40.5479	37.7551	25	0	0	6.35261e-08	7.18	0	1	0	0
ENSDARG00000018817	bdnf	ENSMUSG00000048482	Bdnf	ortholog_one2one	67.4074	70.8171	50	99.81	1	2.04285e-09	408.49	1.42333	8.80913e-09	17.0973	8.37168
ENSDARG00000087413	bean1	ENSMUSG00000031872	Bean1	ortholog_one2one	28.4314	26.6871	100	11	0	0.0416672	0.1	0.0133333	1.33177e-05	0.131511	0.916198
ENSDARG00000079128	becn1	ENSMUSG00000104158	Gm38100	ortholog_one2many	40.7159	40.7159	0	41.88	0	1.73197e-05	28	9.25667	1	0	0
ENSDARG00000043673	BEGAIN	ENSMUSG00000040867	Begain	ortholog_one2one	42.053	41.0339	0	40.76	0	0.000274588	0.673333	0.25	0.0598379	0.0537956	0
ENSDARG00000076903	bend3	ENSMUSG00000038214	Bend3	ortholog_one2one	52.2059	51.6364	75	52.61	1	3.10729e-06	5.34	1.43667	2.18537e-05	0.217684	0.734514
ENSDARG00000075624	bend5	ENSMUSG00000028545	Bend5	ortholog_one2one	62.4079	60.3325	75	47.09	1	0.0878558	0.496667	0.85	9.60343e-05	1.90028	0.902692
ENSDARG00000063186	BEND7	ENSMUSG00000048186	Bend7	ortholog_one2one	53.924	49.0783	75	54.42	1	0.000276328	0.863333	0	0.108263	1.26131	0.984396
ENSDARG00000078331	best1	ENSMUSG00000037418	Best1	ortholog_one2one	29.0749	23.9564	50	0	0	0.033299	0	0.0966667	1.43345e-05	5.16876	2.06646
ENSDARG00000079163	best2	ENSMUSG00000052819	Best2	ortholog_one2one	68.5649	59.252	25	92.15	1	0.0109244	0	0.126667	1	0	0
ENSDARG00000034885	bet1	ENSMUSG00000032757	Bet1	ortholog_one2one	67.2566	64.4068	100	3.33	1	2.7023e-05	28.6133	9.63333	8.82714e-09	19.1929	11.5916
ENSDARG00000032037	bet1l	ENSMUSG00000110136	Gm45785	ortholog_one2many	61.8182	72.3404	0	73.68	0	0.000211437	17.19	28.6867	1	0	0
ENSDARG00000005616	bfb	ENSMUSG00000092511	Gm20547	ortholog_many2many	28.6026	10.2665	50	1.33	0	#N/A	0	0	0.527442	0.0653497	0.0877962
ENSDARG00000011998	bfsp2	ENSMUSG00000032556	Bfsp2	ortholog_one2one	47.1655	50	0	70.79	0	1.51531e-07	8.82	0.116667	0.148266	0	0.0584395
ENSDARG00000017884	bgna	ENSMUSG00000031375	Bgn	ortholog_one2many	67.9144	68.8347	25	0	0	4.08742e-09	0.00333333	14.62	9.24506e-05	0.118718	0.531448
ENSDARG00000002945	bgnb	ENSMUSG00000031375	Bgn	ortholog_one2many	65.5827	65.5827	0	52.7	0	1.47351e-07	1.77667	56.08	9.24506e-05	0.118718	0.531448
ENSDARG00000045166	bhlha15	ENSMUSG00000052271	Bhlha15	ortholog_one2one	47.8261	44.6701	100	90.57	0	0.000776207	0.506667	1.47	0.0794091	0.565225	0.414215
ENSDARG00000103981	bhlha9	ENSMUSG00000044243	Bhlha9	ortholog_one2one	34.6154	38.961	0	39.55	0	#N/A	0	0	2.61005e-06	0.948284	0
ENSDARG00000058039	bhlhe22	ENSMUSG00000025128	Bhlhe22	ortholog_one2one	58.6207	43.0986	75	97.11	1	2.00023e-05	0.996667	0.0366667	0.241504	0.0219917	0.0141012
ENSDARG00000037588	bhlhe23	ENSMUSG00000045493	Bhlhe23	ortholog_one2one	54.6255	55.6054	50	89.45	1	0.018314	0.13	0.49	1	0	0
ENSDARG00000004060	bhlhe40	ENSMUSG00000030103	Bhlhe40	ortholog_one2one	61.0422	59.854	50	50.79	0	1.07679e-07	181.137	45.9967	8.06115e-09	9.47133	1.87052
ENSDARG00000041691	bhlhe41	ENSMUSG00000030256	Bhlhe41	ortholog_one2one	48.6936	50	50	85.65	0	0.000223139	11.5867	6.94	8.37049e-07	0.324834	1.32997
ENSDARG00000013430	bhmt	ENSMUSG00000042118	Bhmt2	ortholog_one2many	60.75	66.9421	50	42.06	0	5.32159e-09	2.77333	168.62	1	0	0
ENSDARG00000061682	bicc1a	ENSMUSG00000014329	Bicc1	ortholog_one2many	59.8953	58.5466	25	1.39	0	0.0109631	0.343333	0.926667	0.0161361	0.197164	0.0673297
ENSDARG00000070497	bicc1b	ENSMUSG00000014329	Bicc1	ortholog_one2many	74.6146	74.3091	100	50.13	1	5.0911e-06	0.04	1.83333	0.0161361	0.197164	0.0673297
ENSDARG00000079496	bicd1a	ENSMUSG00000003452	Bicd1	ortholog_one2many	68.6905	69.1018	0	91.72	1	1.17652e-05	0.00333333	0.796667	0.000158223	1.31022	0.912704
ENSDARG00000075571	bicd2	ENSMUSG00000037933	Bicd2	ortholog_one2many	60	64.5123	0	28.08	0	0.467077	0.113333	0.166667	8.79563e-06	4.56735	7.12212
ENSDARG00000098215	BICD2 (1 of many)	ENSMUSG00000037933	Bicd2	ortholog_one2many	71.086	59.2244	0	76.76	1	0.0109994	2.22	1.57667	8.79563e-06	4.56735	7.12212
ENSDARG00000016089	bicral	ENSMUSG00000036568	Bicral	ortholog_one2one	38.5922	29.6089	50	68.88	0	7.2542e-05	2.28333	0.676667	0.06695	1.5845	1.71555
ENSDARG00000042114	bin1a	ENSMUSG00000024381	Bin1	ortholog_one2many	54.3307	46.9388	0	19.43	0	2.09893e-08	8.17	0.0166667	4.71166e-11	67.8328	3.33139
ENSDARG00000058820	bin1b	ENSMUSG00000024381	Bin1	ortholog_one2many	60.1648	37.2449	0	50.04	0	6.35888e-08	17.8933	0.00333333	4.71166e-11	67.8328	3.33139
ENSDARG00000003219	bin2a	ENSMUSG00000098112	Bin2	ortholog_one2many	35.4212	32.4752	50	0	0	0.000130054	0	0.74	0.000721332	0	0.301314
ENSDARG00000010255	bin2b	ENSMUSG00000098112	Bin2	ortholog_one2many	37.2137	38.6139	0	67.97	0	3.36581e-08	0	5.30333	0.000721332	0	0.301314
ENSDARG00000099651	bin3	ENSMUSG00000022089	Bin3	ortholog_one2one	74.8344	44.664	0	88.55	1	0.0927492	1.08	1.58	0.0106853	12.5631	10.0275
ENSDARG00000044619	birc2	ENSMUSG00000032000	Birc3	ortholog_one2many	49.1499	52.8239	50	69.93	0	0.00889727	30.6333	37.32	2.10626e-07	0.0196069	0.931578
ENSDARG00000075621	birc5a	ENSMUSG00000017716	Birc5	ortholog_one2one	37.3684	50.7143	50	15.31	0	0.398635	0.0333333	0	0.213881	0.0841616	0.0229485
ENSDARG00000074166	birc6	ENSMUSG00000024073	Birc6	ortholog_one2one	78.4656	79.3351	75	97.47	1	0.125858	0.496667	0.583333	6.32879e-06	0.526996	0.701111
ENSDARG00000058082	birc7	ENSMUSG00000038840	Birc7	ortholog_one2one	33.4347	38.5965	0	51.39	0	#N/A	0	0	1	0	0
ENSDARG00000061409	bivm	ENSMUSG00000041684	Bivm	ortholog_one2one	53.9841	53.9841	0	34.76	0	0.000138837	3.46333	1.58667	0.00623951	2.69935	3.26576
ENSDARG00000052073	blcap	ENSMUSG00000067787	Blcap	ortholog_one2one	94.2529	94.2529	0	99.62	1	0.00721213	63.3667	76.7967	2.06325e-09	47.5253	36.1739
ENSDARG00000007783	blk	ENSMUSG00000014453	Blk	ortholog_one2one	66.5979	64.7295	0	34.38	0	0.835258	0	0.00666667	1	0	0.0128208
ENSDARG00000077089	blm	ENSMUSG00000030528	Blm	ortholog_one2one	45.0674	44.7498	0	24.65	0	1.91884e-05	0	1.71667	0.0079239	0.342663	0.152574
ENSDARG00000025977	blmh	ENSMUSG00000020840	Blmh	ortholog_one2one	72.1854	71.8681	50	55.5	0	0.749227	31.77	32.3	0.0719715	5.44764	4.76506
ENSDARG00000042722	blnk	ENSMUSG00000061132	Blnk	ortholog_one2one	32.2449	34.5733	50	0.29	0	0.00141012	0	0.563333	0.0994541	1.00126	1.06535
ENSDARG00000014171	bloc1s1	ENSMUSG00000090247	Bloc1s1	ortholog_one2one	90.4	90.4	25	78.93	1	0.288449	10.9467	12	0.163833	55.4143	33.5571
ENSDARG00000046081	bloc1s2	ENSMUSG00000057506	Bloc1s2	ortholog_one2one	59.887	74.1259	0	68.66	0	0.0206168	38.1267	32.0433	3.70139e-05	58.4821	44.1888
ENSDARG00000068828	bloc1s3	ENSMUSG00000057667	Bloc1s3	ortholog_one2one	33.8235	35.3846	0	0	0	2.52952e-08	0	6.44667	7.49659e-06	3.91265	1.67148
ENSDARG00000007597	bloc1s4	ENSMUSG00000060708	Bloc1s4	ortholog_one2one	40.7035	37.6744	0	0	0	1.30474e-05	20.4933	8.90333	0.00146877	14.0146	16.6656
ENSDARG00000101294	BLOC1S5-TXNDC5	ENSMUSG00000038982	Bloc1s5	ortholog_one2one	55.6701	29.1892	0	2.79	0	#N/A	#N/A	#N/A	0.00021477	22.5034	16.9012
ENSDARG00000042933	bloc1s6	ENSMUSG00000005804	Bloc1s6	ortholog_one2one	61.5385	55.814	50	14.3	0	1.86179e-07	53.1067	217.29	0.000260642	19.974	15.4754
ENSDARG00000059857	blvra	ENSMUSG00000001999	Blvra	ortholog_one2one	50.6849	50.1695	0	26.85	0	0.000276951	5.58	9.21	0.0781102	11.6246	11.6352
ENSDARG00000096829	blvrb	ENSMUSG00000040466	Blvrb	ortholog_one2one	59.9034	60.1942	75	82.42	1	5.44192e-06	79.23	153.287	3.82815e-07	19.1109	10.5584
ENSDARG00000011299	blzf1	ENSMUSG00000026577	Blzf1	ortholog_one2one	58.3756	56.0976	0	42.99	0	1.08507e-07	29.4133	5.87	0.134852	17.973	15.9093
ENSDARG00000006010	bmi1a	ENSMUSG00000026739	Bmi1	ortholog_one2many	77.3006	77.7778	75	95.91	1	3.86197e-05	44.39	22.6567	6.0686e-06	24.4863	32.7905
ENSDARG00000013076	bmi1b	ENSMUSG00000026739	Bmi1	ortholog_one2many	81.9876	81.4815	50	3.76	0	0.136435	9.35333	10.93	6.0686e-06	24.4863	32.7905
ENSDARG00000061769	bmp10	ENSMUSG00000030046	Bmp10	ortholog_one2many	48.0412	55.3444	0	87.25	0	0.680786	0	0.0133333	1	0	0
ENSDARG00000045632	bmp10l	ENSMUSG00000030046	Bmp10	ortholog_one2many	42.1182	40.6176	0	0	0	#N/A	0	0	1	0	0
ENSDARG00000037491	bmp15	ENSMUSG00000023279	Bmp15	ortholog_one2one	28.3854	27.8061	0	5.5	0	0.000291396	0.29	1.15667	1	0	0
ENSDARG00000028071	bmp1a	ENSMUSG00000022098	Bmp1	ortholog_one2one	78.5861	77.3966	0	3.29	0	0.000345164	0.396667	1.76667	6.60175e-05	0.0119638	0.435692
ENSDARG00000013409	bmp2a	ENSMUSG00000027358	Bmp2	ortholog_one2many	62.0438	64.7208	50	46.48	0	2.24224e-07	50.7033	1.97	0.00527611	0.113326	0.0219785
ENSDARG00000041430	bmp2b	ENSMUSG00000027358	Bmp2	ortholog_one2many	65.0259	63.7056	25	30.68	0	1.5387e-06	5.64	27.7033	0.00527611	0.113326	0.0219785
ENSDARG00000020009	bmp2k	ENSMUSG00000034663	Bmp2k	ortholog_one2one	54.9491	52.1968	75	55.84	1	9.23641e-05	1.47	4.31667	0.0238213	0.23521	0.112527
ENSDARG00000060526	bmp3	ENSMUSG00000029335	Bmp3	ortholog_one2one	43.5841	41.9149	100	73.91	0	2.91745e-06	1.73	5.91	2.08426e-10	0.397441	9.36594
ENSDARG00000019995	bmp4	ENSMUSG00000021835	Bmp4	ortholog_one2one	71.25	69.8529	50	50.63	0	1.56058e-06	8.80667	2.51	3.04493e-07	14.6826	6.17409
ENSDARG00000101701	bmp5	ENSMUSG00000032179	Bmp5	ortholog_one2one	76.6816	75.3304	50	91.98	1	0.000167626	4.87667	2.86333	0.31216	0.0584088	0.0200026
ENSDARG00000015686	bmp6	ENSMUSG00000039004	Bmp6	ortholog_one2one	65.2278	53.3333	25	39.11	0	5.29389e-07	1.21333	9.20333	1.57876e-09	33.0287	56.9476
ENSDARG00000018260	bmp7a	ENSMUSG00000008999	Bmp7	ortholog_one2many	79.1569	78.6047	0	0	0	0.68543	0.00666667	0.02	4.26572e-09	14.7451	25.9562
ENSDARG00000063230	bmp7b	ENSMUSG00000008999	Bmp7	ortholog_one2many	64.8148	65.1163	50	86.49	1	8.49863e-06	4.86	37.0033	4.26572e-09	14.7451	25.9562
ENSDARG00000035677	bmp8a	ENSMUSG00000032726	Bmp8a	ortholog_one2many	51.5012	54.1262	0	2.66	0	5.69072e-05	0.0966667	1.59333	0.082826	0.0868457	0
ENSDARG00000101980	bmper	ENSMUSG00000031963	Bmper	ortholog_one2one	66.4671	64.8175	25	83.9	1	1.10235e-08	0.0433333	14.1667	4.0687e-12	23.0187	1.08707
ENSDARG00000019728	bmpr1aa	ENSMUSG00000021796	Bmpr1a	ortholog_one2many	73.8318	74.2481	50	6.92	0	3.57885e-06	2.02333	7.85	4.12218e-08	15.354	8.86616
ENSDARG00000105045	bmpr1ab	ENSMUSG00000021796	Bmpr1a	ortholog_one2many	76.2808	75.5639	75	41.14	1	0.183722	1.26667	1.70667	4.12218e-08	15.354	8.86616
ENSDARG00000104100	bmpr1ba	ENSMUSG00000052430	Bmpr1b	ortholog_one2many	77.9245	82.2709	50	0.04	0	2.61873e-06	6.29333	0.423333	1.19863e-09	13.6034	6.87594
ENSDARG00000011941	bmpr2a	ENSMUSG00000067336	Bmpr2	ortholog_one2many	64.8926	66.9557	0	2.15	0	9.42087e-07	0.113333	2.31667	0.792698	1.46271	1.35947
ENSDARG00000020057	bmpr2b	ENSMUSG00000067336	Bmpr2	ortholog_one2many	49.8519	48.6513	25	81.64	1	0.172562	4.00667	3.53	0.792698	1.46271	1.35947
ENSDARG00000054154	bms1	ENSMUSG00000030138	Bms1	ortholog_one2one	64.0459	60.9034	0	93.61	1	0.386536	3.64	4.27667	0.00541917	4.57849	5.19463
ENSDARG00000062181	bmt2	ENSMUSG00000042742	Bmt2	ortholog_one2one	71.2468	69.4789	25	91.88	1	5.06687e-05	15.0633	8.79	0.00146577	5.85633	4.35195
ENSDARG00000100757	BNC1	ENSMUSG00000025105	Bnc1	ortholog_one2one	51.2644	45.0505	0	18.08	0	#N/A	#N/A	#N/A	1	0	0
ENSDARG00000069989	bnc2	ENSMUSG00000028487	Bnc2	ortholog_one2one	59.6072	67.6357	50	48.46	0	1.43959e-07	0	2.08333	1	0	0
ENSDARG00000078259	bnip1a	ENSMUSG00000024191	Bnip1	ortholog_one2many	75.1092	75.4386	25	25.72	0	4.53328e-07	10.1333	0.82	0.125379	1.98261	2.0782
ENSDARG00000104280	bnip1b	ENSMUSG00000024191	Bnip1	ortholog_one2many	73.7069	75	25	29.16	0	0.00323648	5.77	3.66	0.125379	1.98261	2.0782
ENSDARG00000013397	bnip2	ENSMUSG00000011958	Bnip2	ortholog_one2one	50	71.1656	75	72.33	1	0.000126255	11.03	6.74	5.97798e-05	26.0174	30.361
ENSDARG00000099961	bnip3	ENSMUSG00000078566	Bnip3	ortholog_one2one	62.2449	65.2406	0	1.9	0	0.000265288	2.40333	0.996667	1.01833e-11	108.912	43.0603
ENSDARG00000025468	bnip3la	ENSMUSG00000022051	Bnip3l	ortholog_one2many	57.277	55.9633	25	3.74	0	0.00155316	24.8333	15.5867	0.000690394	110.371	96.7573
ENSDARG00000028067	bnip3lb	ENSMUSG00000022051	Bnip3l	ortholog_one2many	54.9356	58.7156	75	33.67	1	0.299956	79.6267	75.4467	0.000690394	110.371	96.7573
ENSDARG00000060435	bnipl	ENSMUSG00000028115	Bnipl	ortholog_one2one	39.8892	40.4494	75	0	0	4.38551e-05	0.333333	3.70667	0.861096	0.0516295	0.0558705
ENSDARG00000074335	boc	ENSMUSG00000022687	Boc	ortholog_one2one	53.876	50.0901	50	4.02	0	2.73488e-05	3.28	6.14333	3.30776e-05	3.62971	5.65776
ENSDARG00000103922	bod1	ENSMUSG00000044502	Bod1	ortholog_one2one	46.9484	57.8035	25	54.14	0	0.0558855	12.07	15.5	2.09142e-05	83.167	63.6501
ENSDARG00000089505	bod1l1	ENSMUSG00000061755	Bod1l	ortholog_one2one	21.6233	11.7744	25	49.73	0	0.0174838	6.14	8.68	1.0924e-05	3.78181	5.53419
ENSDARG00000052129	boka	ENSMUSG00000026278	Bok	ortholog_one2one	63.8393	67.1361	100	95.06	1	5.15348e-06	0	1.68667	1	0	0
ENSDARG00000039915	bola1	ENSMUSG00000015943	Bola1	ortholog_one2one	48.9796	52.5547	0	70.83	0	0.000105497	30.5333	14.67	0.684497	37.8639	34.4578
ENSDARG00000098130	bola3	ENSMUSG00000045160	Bola3	ortholog_one2one	65.3846	61.8182	0	58.25	0	5.89098e-07	115.757	27.3833	0.063636	24.7511	21.7573
ENSDARG00000063627	bop1	ENSMUSG00000022557	Bop1	ortholog_one2one	62.0382	66.5301	50	6.56	0	0.000114193	8.55	3.59333	0.740804	16.618	15.7469
ENSDARG00000042688	bora	ENSMUSG00000022070	Bora	ortholog_one2one	35.7532	37.5238	75	16.7	0	0.0113342	0	0.31	0.10624	1.32556	1.58891
ENSDARG00000077830	borcs5	ENSMUSG00000042992	Borcs5	ortholog_one2one	70.0483	73.9796	0	82.68	1	0.20991	8.57	7.52667	0.103595	29.7105	28.688
ENSDARG00000061023	BORCS6	ENSMUSG00000045176	Borcs6	ortholog_one2one	32.8736	39.7222	0	34.7	0	0.00901582	9.24333	8.04333	0.635032	2.59499	2.23542
ENSDARG00000055070	borcs7	ENSMUSG00000062376	Borcs7	ortholog_one2one	77.6699	76.1905	75	94.08	1	0.00518747	8.17333	4.41667	1.62612e-06	16.5378	10.4815
ENSDARG00000070826	bpgm	ENSMUSG00000038871	Bpgm	ortholog_one2one	70.6564	70.6564	25	99.81	1	0.142534	15.33	14.0333	2.37575e-06	27.9399	34.065
ENSDARG00000102877	BPHL	ENSMUSG00000038286	Bphl	ortholog_one2one	58.8448	56.0137	0	47.61	0	#N/A	#N/A	#N/A	0.023985	53.1125	44.9651
ENSDARG00000099980	bpifcl	ENSMUSG00000050108	Bpifc	ortholog_one2one	20.339	18.9349	0	0	0	2.60428e-06	0	4.11333	0.000510246	0	0.0950178
ENSDARG00000043684	bpnt1	ENSMUSG00000026617	Bpnt1	ortholog_one2one	73.1392	69.969	0	95.54	1	4.39209e-08	7.38333	45.1733	6.72413e-09	49.486	24.1521
ENSDARG00000077361	bptf	ENSMUSG00000040481	Bptf	ortholog_one2one	53.6408	52.9613	50	89.2	1	3.70168e-06	13.2967	6.47	6.45683e-06	1.74742	2.30739
ENSDARG00000017661	braf	ENSMUSG00000002413	Braf	ortholog_one2one	82.3745	83.7065	50	6.36	0	2.388e-05	2.81	0.8	1.76117e-06	3.15781	3.89871
ENSDARG00000008560	brap	ENSMUSG00000029458	Brap	ortholog_one2one	78.7197	76.9882	0	96.57	1	5.05565e-06	12.1733	5.96333	2.13994e-08	7.30023	4.02065
ENSDARG00000062585	brat1	ENSMUSG00000000148	Brat1	ortholog_one2one	33.6983	31.9493	0	21.91	0	5.20193e-08	16.49	2.97	0.0396441	3.13579	3.37074
ENSDARG00000079015	brca2	ENSMUSG00000041147	Brca2	ortholog_one2one	24.6347	21.2676	50	19.47	0	0.348091	0.3	0.246667	0.000650972	0.279047	0.422761
ENSDARG00000098242	brcc3	ENSMUSG00000112039	Gm5136	ortholog_one2many	68.3849	68.3849	50	54.22	0	0.751971	0.0366667	0.0533333	#N/A	#N/A	#N/A
ENSDARG00000013596	brd1a	ENSMUSG00000022387	Brd1	ortholog_one2many	61.3835	58.9571	50	10.62	0	1.57282e-05	2.92333	0.596667	0.000174332	3.39675	4.54074
ENSDARG00000051798	brd1b	ENSMUSG00000022387	Brd1	ortholog_one2many	58.6111	53.238	0	89.65	1	0.0411222	5.96333	4.08333	0.000174332	3.39675	4.54074
ENSDARG00000022280	brd2a	ENSMUSG00000024335	Brd2	ortholog_one2many	60.3365	62.9073	25	44.93	0	4.29016e-07	69.5433	19.08	0.1611	4.7162	4.66512
ENSDARG00000046087	brd2b	ENSMUSG00000024335	Brd2	ortholog_one2many	54.6239	55.5138	0	0	0	3.98693e-07	10.4233	0.38	0.1611	4.7162	4.66512
ENSDARG00000006527	brd3a	ENSMUSG00000026918	Brd3	ortholog_one2many	77.1084	68.9098	50	88.22	1	0.948585	35.2667	35.18	4.49379e-05	8.16019	9.95007
ENSDARG00000100129	brd3b	ENSMUSG00000026918	Brd3	ortholog_one2many	75.1098	69.0444	50	10.48	0	0.733376	14.33	13.96	4.49379e-05	8.16019	9.95007
ENSDARG00000078904	brd4	ENSMUSG00000024002	Brd4	ortholog_one2one	55.1247	56.8166	0	87.03	1	0.0299355	2.95667	3.43333	0.0946093	6.65594	6.84739
ENSDARG00000008380	brd7	ENSMUSG00000031660	Brd7	ortholog_one2one	53.1847	51.3057	100	22.54	1	0.116184	12.48	13.8533	0.082075	9.58435	9.45366
ENSDARG00000025071	brd8	ENSMUSG00000003778	Brd8	ortholog_many2many	51.4286	45.4259	25	61.87	0	0.00979159	19.52	11.99	4.18779e-06	12.4608	13.8476
ENSDARG00000017143	brd9	ENSMUSG00000057649	Brd9	ortholog_one2one	64.1838	67.8392	100	43.52	1	0.00122946	10.27	20.52	0.00102229	17.6074	14.5843
ENSDARG00000102802	brdt	ENSMUSG00000029279	Brdt	ortholog_one2one	32.5709	37.2385	75	19.37	0	2.62968e-07	59.4433	15.83	0.241504	0.0371637	0.0675505
ENSDARG00000005002	brf1b	ENSMUSG00000011158	Brf1	ortholog_one2one	64.9351	66.568	50	23.02	0	2.00364e-05	4.44	1.65333	0.0812907	20.2506	20.4653
ENSDARG00000002060	brf2	ENSMUSG00000031487	Brf2	ortholog_one2many	32.0158	19.2857	25	27.76	0	0.00183451	7.35667	3.05	0.254139	4.29004	3.7381
ENSDARG00000086332	bri3	ENSMUSG00000047843	Bri3	ortholog_one2one	50	52	50	66.47	0	1.27412e-05	4.66333	14.0567	0.000798267	1.37404	2.0469
ENSDARG00000010108	bri3bp	ENSMUSG00000037905	Bri3bp	ortholog_one2one	55.9829	51.7787	25	32.54	0	0.000248719	5.25	1.97333	0.000196461	3.3311	4.23262
ENSDARG00000056247	bricd5	ENSMUSG00000045744	Bricd5	ortholog_one2one	32.0175	41.954	25	10.75	0	5.45715e-05	45.5867	28.35	0.0147243	0.817694	1.7554
ENSDARG00000078302	brinp1	ENSMUSG00000028351	Brinp1	ortholog_one2one	83.6627	83.5526	0	100	1	0.000224146	1.03667	0.0333333	1	0	0.00777166
ENSDARG00000075352	BRINP3 (1 of many)	ENSMUSG00000035131	Brinp3	ortholog_one2many	63.7076	63.7076	50	4.16	0	0.00239789	0	0.37	0.111434	0.00320151	0.0478953
ENSDARG00000076351	brinp3a.1	ENSMUSG00000035131	Brinp3	ortholog_one2many	68.0683	67.624	25	43.57	0	3.17781e-07	0.916667	7.78	0.111434	0.00320151	0.0478953
ENSDARG00000061051	brinp3a.2	ENSMUSG00000035131	Brinp3	ortholog_one2many	71.4464	74.8042	25	30.52	0	0.000356911	0	0.3	0.111434	0.00320151	0.0478953
ENSDARG00000074410	brip1	ENSMUSG00000034329	Brip1	ortholog_one2one	47.2862	48.9779	50	44.15	0	0.013185	1.95333	1.14333	0.000260342	0.217652	0.0164
ENSDARG00000051955	brms1	ENSMUSG00000080268	Brms1	ortholog_one2one	52.0295	57.3171	0	44.92	0	0.0125439	19.6167	14.7167	8.66634e-08	37.7598	58.102
ENSDARG00000006235	brms1la	ENSMUSG00000012076	Brms1l	ortholog_one2many	83.9009	83.9009	50	56.11	0	0.000930365	26.8133	16.5433	1.93413e-05	11.4132	5.69748
ENSDARG00000018047	brms1lb	ENSMUSG00000012076	Brms1l	ortholog_one2many	79.257	79.257	0	15.05	0	6.59973e-05	5.58333	2.18333	1.93413e-05	11.4132	5.69748
ENSDARG00000013659	brox	ENSMUSG00000046836	Brox	ortholog_one2one	73.4793	73.4793	100	100	1	0.00270358	5.08667	3.51333	0.0539026	12.6137	10.8113
ENSDARG00000103665	BRPF1	ENSMUSG00000001632	Brpf1	ortholog_one2one	60.8419	61.4274	0	73.2	0	0.0127123	1.98333	1.36	2.62098e-06	2.51518	3.84317
ENSDARG00000070513	brpf3a	ENSMUSG00000063952	Brpf3	ortholog_one2many	60.7201	61.6279	0	45.58	0	0.36016	1.35	1.2	0.0431767	0.301465	0.437655
ENSDARG00000074238	brpf3b	ENSMUSG00000063952	Brpf3	ortholog_one2many	54.4481	54.9003	25	11.52	0	0.00907342	0.253333	0.703333	0.0431767	0.301465	0.437655
ENSDARG00000061421	BRSK2 (1 of many)	ENSMUSG00000053046	Brsk2	ortholog_one2many	72.2628	82.6147	0	0.09	0	0.00153424	1.03	0.116667	4.87303e-06	0.632758	1.70279
ENSDARG00000077791	brsk2b	ENSMUSG00000053046	Brsk2	ortholog_one2many	86.5583	81.5021	0	54.88	0	8.59601e-05	0.73	0.14	4.87303e-06	0.632758	1.70279
ENSDARG00000074747	brwd1	ENSMUSG00000022914	Brwd1	ortholog_one2one	46.4253	43.967	50	1.1	0	0.0943991	1.65333	1.98333	1.12594e-06	1.94661	3.92818
ENSDARG00000037008	bscl2	ENSMUSG00000071657	Bscl2	ortholog_one2one	48.1865	41.9865	25	45.94	0	9.02389e-06	15.13	7.60333	2.24631e-05	8.72012	10.7655
ENSDARG00000052623	bsdc1	ENSMUSG00000040859	Bsdc1	ortholog_one2one	63.5922	61.3583	25	79.81	1	2.20915e-06	102.573	35.97	0.0994112	6.15971	6.15764
ENSDARG00000019881	bsg	ENSMUSG00000023175	Bsg	ortholog_one2one	44.802	46.5296	50	44.41	0	2.48681e-06	9.73	54.9433	2.05177e-05	417.334	427.821
ENSDARG00000079161	bsnb	ENSMUSG00000032589	Bsn	ortholog_one2one	46.0355	39.4723	0	7.26	0	4.31127e-05	2.9	0.3	0.00097748	0.309985	0.158571
ENSDARG00000086265	bsnd	ENSMUSG00000025418	Bsnd	ortholog_one2one	28.5714	16.2866	25	0	0	#N/A	0	0	0.00195625	0.0437323	0.225838
ENSDARG00000104875	bspry	ENSMUSG00000028392	Bspry	ortholog_one2one	34.3413	32.716	0	11.84	0	2.18378e-05	0.123333	2.48333	7.43647e-08	41.4349	24.3327
ENSDARG00000068976	bsx	ENSMUSG00000054360	Bsx	ortholog_one2one	68.7225	67.2414	50	57.55	0	0.00020455	0.446667	0	1	0	0
ENSDARG00000060089	btaf1	ENSMUSG00000040565	Btaf1	ortholog_one2one	77.2336	77.6515	50	11.47	0	0.522063	3.93	3.63667	4.74161e-07	3.05607	4.76354
ENSDARG00000020252	btbd10b	ENSMUSG00000038187	Btbd10	ortholog_one2one	86.6359	79.1579	50	49.81	0	4.85977e-06	43.0867	19.7333	0.451614	7.74396	7.38962
ENSDARG00000063255	btbd11a	ENSMUSG00000020042	Btbd11	ortholog_one2many	72.5123	66.3661	25	52.27	0	7.17564e-06	0.326667	1.82	5.40472e-05	0.127724	0.676251
ENSDARG00000063040	btbd11b	ENSMUSG00000020042	Btbd11	ortholog_one2many	72.478	66.7268	50	9.57	0	1.28396e-05	2.37667	0.326667	5.40472e-05	0.127724	0.676251
ENSDARG00000027710	btbd16	ENSMUSG00000040298	Btbd16	ortholog_one2one	29.2894	32.3755	25	0	0	3.61605e-07	3.26	0.113333	1	0	0
ENSDARG00000099321	btbd17a	ENSMUSG00000000202	Btbd17	ortholog_one2many	53.0864	53.9749	50	0	0	0.0306596	0.00666667	0.0833333	0.040551	0.0596124	0.239718
ENSDARG00000102472	btbd17b	ENSMUSG00000000202	Btbd17	ortholog_one2many	52.6214	56.6946	0	20.81	0	0.170694	0.00333333	0.0633333	0.040551	0.0596124	0.239718
ENSDARG00000042091	btbd2a	ENSMUSG00000003344	Btbd2	ortholog_one2many	70.0165	81.2619	0	12.8	0	0.241194	11.5733	10.24	0.00458379	8.5512	6.64993
ENSDARG00000104653	btbd2b	ENSMUSG00000003344	Btbd2	ortholog_one2many	74.6454	80.4971	0	30.83	0	1.76238e-06	7.24	2.82667	0.00458379	8.5512	6.64993
ENSDARG00000005544	btbd3a	ENSMUSG00000062098	Btbd3	ortholog_one2many	85.9813	86.7924	25	0	0	0.0583398	6.57333	4.97	0.0164661	2.35111	1.87783
ENSDARG00000087517	btbd3b	ENSMUSG00000062098	Btbd3	ortholog_one2many	87.2017	75.8491	100	96.31	1	0.800711	0.253333	0.206667	0.0164661	2.35111	1.87783
ENSDARG00000076440	btbd6a	ENSMUSG00000002803	Btbd6	ortholog_one2many	72.5714	70.6865	0	0	0	1.55605e-05	10.3733	4.31333	1.02671e-07	11.0548	17.3416
ENSDARG00000032369	btbd6b	ENSMUSG00000002803	Btbd6	ortholog_one2many	80.9129	72.3562	50	85.22	1	1.79301e-08	160.127	11.31	1.02671e-07	11.0548	17.3416
ENSDARG00000003069	btbd7	ENSMUSG00000041702	Btbd7	ortholog_one2one	71.402	68.0531	100	100	1	0.0306834	0.266667	0.133333	0.0903959	2.94734	3.34693
ENSDARG00000068983	btbd9	ENSMUSG00000062202	Btbd9	ortholog_one2one	70.9302	69.7712	75	100	1	4.46122e-06	17.94	8.92	3.77745e-11	43.6208	76.2519
ENSDARG00000098112	btc	ENSMUSG00000082361	Btc	ortholog_one2one	29.7753	29.9435	0	11.27	0	2.27388e-09	364.23	8.94	2.88557e-08	0.271809	3.17456
ENSDARG00000099596	btd	ENSMUSG00000021900	Btd	ortholog_one2one	48.4615	47.6371	0	80.68	0	0.0968152	5.56333	4.71667	1.0953e-06	12.1407	19.9421
ENSDARG00000035400	btf3	ENSMUSG00000021660	Btf3	ortholog_one2one	96.2963	76.4706	75	53.96	1	2.85497e-05	124.167	226.17	0.000432383	50.1258	39.9055
ENSDARG00000089681	btf3l4	ENSMUSG00000114133	BTF3L4	ortholog_one2many	96.2025	96.2025	25	100	1	1.34143e-05	95.9767	51.2533	#N/A	#N/A	#N/A
ENSDARG00000027249	btg1	ENSMUSG00000068173	Btg1-ps1	ortholog_one2many	57.6923	65.2174	50	51.42	0	0.487289	67.97	70.09	1	0	0
ENSDARG00000020298	btg2	ENSMUSG00000020423	Btg2	ortholog_one2one	57.5758	60.1266	0	100	1	5.97209e-08	136.893	25.34	1.96214e-10	55.8109	18.1212
ENSDARG00000069065	btg3	ENSMUSG00000022863	Btg3	ortholog_one2many	59.375	37.6984	0	10.05	0	0.00259958	86.5467	68.3133	0.291532	12.6191	16.6508
ENSDARG00000035171	btg4	ENSMUSG00000032056	Btg4	ortholog_one2one	44.186	45.6	25	70.38	0	#N/A	0	0	1	0	0
ENSDARG00000004433	btk	ENSMUSG00000031264	Btk	ortholog_one2one	64.5312	62.6707	50	96.04	1	0.000154215	0	0.976667	0.111434	0	0.118655
ENSDARG00000052215	btr02	ENSMUSG00000035191	Rfpl4	ortholog_many2many	18.0365	27.5261	0	0	0	0.000827518	1.34333	3.07333	1	0	0
ENSDARG00000105283	btr19	ENSMUSG00000070332	Trim80	ortholog_one2one	39.0625	12.0192	0	0	0	0.148344	0	0.0766667	1	0	0
ENSDARG00000102591	btr30	ENSMUSG00000035191	Rfpl4	ortholog_many2many	13.3188	21.2544	0	0	0	0.000338409	3.24667	0.683333	1	0	0
ENSDARG00000077029	bub1	ENSMUSG00000027379	Bub1	ortholog_one2one	29.2013	33.1445	0	2.91	0	#N/A	0	0	1	0	0
ENSDARG00000074927	bub1bb	ENSMUSG00000040084	Bub1b	ortholog_one2one	43.7939	17.7757	50	37.22	0	#N/A	0	0	1	0	0
ENSDARG00000075883	bub3	ENSMUSG00000066979	Bub3	ortholog_one2one	83.1361	86.1963	0	23.08	0	0.0102959	28.93	21.96	0.0549567	18.6139	16.748
ENSDARG00000006666	BUD13	ENSMUSG00000032077	Bud13	ortholog_one2one	49.2278	40.0314	0	27.3	0	0.811199	8.03667	7.57667	0.834586	2.7196	2.49723
ENSDARG00000063596	bud23	ENSMUSG00000005378	Wbscr22	ortholog_one2one	68.4397	68.6833	25	83.24	1	0.466862	14.0033	13.4033	0.00971966	13.5182	11.5457
ENSDARG00000017084	bud31	ENSMUSG00000038722	Bud31	ortholog_one2one	95.8333	95.8333	75	100	1	6.92409e-05	66.4233	42.7167	0.000417111	42.8052	29.597
ENSDARG00000058548	bves	ENSMUSG00000019848	Popdc3	ortholog_many2many	0	0	25	44.47	0	2.07319e-08	0.00666667	14.66	2.92736e-10	76.4901	32.5588
ENSDARG00000098997	BX001050.2	ENSMUSG00000039264	Gimap3	ortholog_many2many	32.243	22.9236	50	0	0	#N/A	0	0	0.086242	0	0.111735
ENSDARG00000040497	BX004816.1	ENSMUSG00000039264	Gimap3	ortholog_many2many	19.5349	27.907	50	45.13	0	0.0321144	0	0.0933333	0.086242	0	0.111735
ENSDARG00000069019	BX004816.2	ENSMUSG00000039264	Gimap3	ortholog_many2many	25.3333	25.2492	50	64.94	0	0.000292717	0.146667	1.31	0.086242	0	0.111735
ENSDARG00000086365	BX004816.3	ENSMUSG00000039264	Gimap3	ortholog_many2many	17.6292	19.2691	50	45.13	0	2.16892e-08	0.02	10.4267	0.086242	0	0.111735
ENSDARG00000087012	BX004816.4	ENSMUSG00000039264	Gimap3	ortholog_many2many	27.7193	26.2458	50	45.13	0	1.53304e-07	0	2.66	0.086242	0	0.111735
ENSDARG00000101544	BX004873.6	ENSMUSG00000069475	Gm6020	ortholog_one2many	2.51142	50	0	0	0	0.000151008	0.0166667	0.366667	1	0	0
ENSDARG00000055446	BX004983.1	ENSMUSG00000073234	Gm8773	ortholog_one2one	32.6087	34.0909	25	0	0	#N/A	0	0	1	0	0
ENSDARG00000097471	BX004999.2	ENSMUSG00000055839	Elob	ortholog_one2many	62.1622	38.9831	25	50.53	0	#N/A	0	0	8.60254e-06	386.682	281.29
ENSDARG00000103450	BX005085.6	ENSMUSG00000039634	Zfp189	ortholog_many2many	49.8667	30.7566	25	0	0	0.73951	3.66667	3.88	4.25569e-05	2.60281	1.49254
ENSDARG00000098705	BX005294.1	ENSMUSG00000104346	Pcdhga3	ortholog_many2many	41.8868	35.8836	50	48.58	0	0.00370685	0.0833333	0.39	0.0238213	0.11781	0.0265586
ENSDARG00000093101	BX005305.6	ENSMUSG00000030963	Umod	ortholog_many2many	21.8263	15.2648	25	0	0	#N/A	0	0	1	0	0.00570375
ENSDARG00000063269	BX005321.1	ENSMUSG00000063821	Dupd1	ortholog_one2many	13.9013	28.8372	0	0	0	#N/A	0	0	0.00645692	0	0.182454
ENSDARG00000104694	BX005321.2	ENSMUSG00000063821	Dupd1	ortholog_one2many	33.3333	26.0465	25	0	0	#N/A	0	0	0.00645692	0	0.182454
ENSDARG00000099162	BX005392.4	ENSMUSG00000046634	Pkd1l1	ortholog_one2one	31.6303	27.0131	0	4.07	0	0.229548	0	0.0366667	0.0598379	0.0492217	0
ENSDARG00000094951	BX072532.1	ENSMUSG00000030963	Umod	ortholog_many2many	16.7116	28.972	25	0	0	0.000346078	0	0.226667	1	0	0.00570375
ENSDARG00000074434	BX088653.1	ENSMUSG00000027435	Cd93	ortholog_one2one	29.3561	24.0683	0	0	0	#N/A	0	0	0.00394977	0	0.0629555
ENSDARG00000103796	BX088712.2	ENSMUSG00000024922	Ovol1	ortholog_one2many	25.1121	20.9738	0	0	0	2.57164e-05	0.0333333	2.83	5.07497e-05	0.809208	0.260256
ENSDARG00000093431	BX119909.1	ENSMUSG00000022837	Iqcb1	ortholog_one2many	38.0047	26.7559	25	7.72	0	#N/A	0	0	0.00740798	7.7696	6.36625
ENSDARG00000089327	BX120005.1	ENSMUSG00000032021	Crtam	ortholog_one2one	20.1835	22.3919	50	0	0	2.48855e-06	0	0.97	0.146798	2.15171	1.73117
ENSDARG00000098501	BX248128.1	ENSMUSG00000066721	Zfp575	ortholog_one2many	23.9234	20.9205	0	0	0	#N/A	0	0	1	0	0.0110041
ENSDARG00000100321	BX248331.1	ENSMUSG00000020572	Nampt	ortholog_one2many	71.1765	49.2872	0	0	0	#N/A	0	0	1.55815e-05	8.46191	4.64693
ENSDARG00000105234	BX255920.1	ENSMUSG00000023935	Spats1	ortholog_one2one	23.8095	20.4461	0	0	0	0.0139819	0	0.47	0.0172856	0.489959	0.0927915
ENSDARG00000090015	BX321875.1	ENSMUSG00000039264	Gimap3	ortholog_many2many	10.3535	27.2425	50	45.13	0	2.74202e-05	0.143333	2.25333	0.086242	0	0.111735
ENSDARG00000102437	BX321875.3	ENSMUSG00000039264	Gimap3	ortholog_many2many	22.0339	25.9136	50	45.13	0	1.97393e-05	0.103333	1.96333	0.086242	0	0.111735
ENSDARG00000098789	BX321887.1	ENSMUSG00000053297	AI854703	ortholog_one2many	14.7321	32.5123	0	0	0	0.808238	0.25	0.326667	0.0161361	0	0.140022
ENSDARG00000099968	BX322612.1	ENSMUSG00000039264	Gimap3	ortholog_many2many	15.6716	27.907	50	0	0	3.29521e-07	0	2.42667	0.086242	0	0.111735
ENSDARG00000105297	BX322792.1	ENSMUSG00000039264	Gimap3	ortholog_many2many	18	23.9203	50	0	0	#N/A	0	0	0.086242	0	0.111735
ENSDARG00000093361	BX323023.1	ENSMUSG00000069475	Gm6020	ortholog_one2many	3.22581	68.1818	0	0	0	0.00253646	0	0.54	1	0	0
ENSDARG00000102514	BX323596.2	ENSMUSG00000060183	Cxcl11	ortholog_one2many	22.314	27.2727	50	0	0	0.663619	0	0.0133333	1	0	0
ENSDARG00000099701	BX324132.5	ENSMUSG00000039834	Zfp335	ortholog_one2many	40.8736	19.5961	50	46.11	0	0.735135	0	0.01	0.16922	4.05029	4.11193
ENSDARG00000095444	BX469935.1	ENSMUSG00000068329	Htra2	ortholog_one2many	69.1729	40.1747	50	14.82	0	0.000141562	0	1.10333	0.00475002	11.5405	11.8529
ENSDARG00000100901	BX510946.1	ENSMUSG00000020191	4930415F15Rik	ortholog_one2one	18.6508	31.5436	75	0	0	1.94946e-07	28.8267	0.133333	0.184847	0.139126	0.245331
ENSDARG00000101437	BX511010.2	ENSMUSG00000094595	Fsbp	ortholog_one2one	44.9541	49.1639	100	63.22	0	0.000209893	0	0.436667	0.241504	0.0732439	0.0135652
ENSDARG00000070406	BX511021.1	ENSMUSG00000039264	Gimap3	ortholog_many2many	22.0896	24.5847	50	45.13	0	4.90269e-08	0	13.0167	0.086242	0	0.111735
ENSDARG00000089995	BX511080.1	ENSMUSG00000003873	Bax	ortholog_one2many	21.0843	18.2292	25	3.74	0	0.361256	0	0.0333333	5.73719e-06	19.7939	24.181
ENSDARG00000104558	BX511115.1	ENSMUSG00000040936	Ulk4	ortholog_one2many	54.3969	54.8235	75	50.58	1	7.55444e-07	1.56333	0	1	0.1175	0.0918314
ENSDARG00000104766	BX545856.3	ENSMUSG00000047678	Gpr82	ortholog_one2one	27.9133	31.4024	75	0	0	#N/A	0	0	0.0161361	0.109724	0.210699
ENSDARG00000040194	BX545917.1	ENSMUSG00000041293	Adgrf1	ortholog_many2many	27.7858	21.1454	0	17.51	0	0.000455454	0.03	0.53	1	0	0
ENSDARG00000086495	BX546500.1	ENSMUSG00000026333	Gin1	ortholog_one2many	21.4781	17.9537	0	0	0	0.00859989	0.256667	0.523333	0.0256494	3.47316	2.70962
ENSDARG00000098986	BX548067.1	ENSMUSG00000066721	Zfp575	ortholog_one2many	15.4545	28.4519	0	0	0	0.00240552	0.0766667	0.453333	1	0	0.0110041
ENSDARG00000099678	BX569789.1	ENSMUSG00000039264	Gimap3	ortholog_many2many	23.0986	27.2425	50	45.13	0	#N/A	0	0	0.086242	0	0.111735
ENSDARG00000089303	BX572619.1	ENSMUSG00000035372	1810055G02Rik	ortholog_one2one	24.1477	21.6837	0	8.45	0	6.81577e-05	1.11667	6.90667	4.61754e-06	11.7877	15.4874
ENSDARG00000091187	BX649250.1	ENSMUSG00000025878	Uimc1	ortholog_one2one	20.3501	25.5846	50	0.33	0	0.906195	9.40667	9.32	0.0024148	3.62803	4.26978
ENSDARG00000099834	BX649417.1	ENSMUSG00000024922	Ovol1	ortholog_one2many	18.5315	19.8502	0	0	0	#N/A	0	0	5.07497e-05	0.809208	0.260256
ENSDARG00000099359	BX649497.2	ENSMUSG00000026333	Gin1	ortholog_one2many	6.1756	16.0232	0	0	0	0.00491047	0.00333333	0.173333	0.0256494	3.47316	2.70962
ENSDARG00000098302	BX664622.2	ENSMUSG00000053297	AI854703	ortholog_one2many	18.4502	24.6305	0	0	0	#N/A	#N/A	#N/A	0.0161361	0	0.140022
ENSDARG00000094551	BX855614.1	ENSMUSG00000046088	Gm9805	ortholog_one2many	6.23557	47.3684	50	0	0	0.0443301	1.02333	0.163333	1	0	0
ENSDARG00000105816	BX855614.4	ENSMUSG00000046088	Gm9805	ortholog_one2many	5.19187	40.3509	50	0	0	0.0129845	0.4	0.733333	1	0	0
ENSDARG00000002797	BX908804.1	ENSMUSG00000070424	Art5	ortholog_many2many	26.6667	18.123	25	0.63	0	#N/A	0	0	3.34868e-05	0.142174	1.30856
ENSDARG00000099590	BX914205.2	ENSMUSG00000040596	Pogk	ortholog_one2many	28.4706	19.3291	0	0	0	0.712396	0.08	0.113333	0.0446598	2.51127	2.65979
ENSDARG00000100432	BX927125.1	ENSMUSG00000026166	Ccl20	ortholog_one2many	27.5	34.0206	0	0	0	1.92851e-05	0	1.59333	1	0	0
ENSDARG00000102006	BX928746.1	ENSMUSG00000062545	Tlr12	ortholog_many2many	20.2652	11.8102	25	0	0	#N/A	0	0	1	0	0
ENSDARG00000042008	BX936298.1	ENSMUSG00000057729	Prtn3	ortholog_many2many	27.8431	27.9528	50	3.67	0	0.000137618	0	0.466667	0.000291392	0.051965	0.523101
ENSDARG00000102910	BX936298.3	ENSMUSG00000057729	Prtn3	ortholog_many2many	31.6327	24.4094	50	3.67	0	#N/A	0	0	0.000291392	0.051965	0.523101
ENSDARG00000070299	BX942819.1	ENSMUSG00000002897	Il17ra	ortholog_one2many	28.5901	25.3472	0	0	0	#N/A	0	0	5.0222e-09	1.00862	3.11808
ENSDARG00000089562	BX957322.1	ENSMUSG00000103088	Pcdhgb6	ortholog_many2many	34.9442	30.3226	25	3.07	0	0.835258	0	0.00666667	0.0598379	0.0440645	0.0132437
ENSDARG00000098935	bxdc2	ENSMUSG00000022247	Brix1	ortholog_one2one	56.9191	61.7564	0	7.01	0	0.215249	47.9367	44.4433	0.0026696	25.3335	19.6292
ENSDARG00000001057	bysl	ENSMUSG00000023988	Bysl	ortholog_one2one	66.7382	71.3303	50	56.59	0	0.251705	25.8067	23.7067	0.000105465	12.6038	8.50912
ENSDARG00000010481	bzw1a	ENSMUSG00000051223	Bzw1	ortholog_one2many	78.9474	78.7589	0	97.51	1	0.00314325	2.03667	2.71333	6.62754e-12	167.875	67.9933
ENSDARG00000099148	bzw1b	ENSMUSG00000051223	Bzw1	ortholog_one2many	86.1575	86.1575	0	0	0	6.68406e-07	34.3133	116.857	6.62754e-12	167.875	67.9933
ENSDARG00000035918	bzw2	ENSMUSG00000020547	Bzw2	ortholog_one2one	84.323	84.7255	25	100	1	3.23923e-08	0.0166667	8.2	0.384141	8.39068	8.47529
ENSDARG00000035332	c10h21orf59	ENSMUSG00000022972	1110004E09Rik	ortholog_one2one	71.3793	71.3793	25	89.86	1	3.30838e-08	58.21	9.17	0.00118998	51.4722	41.1601
ENSDARG00000057166	c13h10orf11	ENSMUSG00000063458	Lrmda	ortholog_one2one	61.5385	62.8821	75	41.95	1	5.12965e-06	4.49667	11.3667	3.09162e-07	0.0865826	1.04551
ENSDARG00000108781	C14orf132	ENSMUSG00000094910	D430019H16Rik	ortholog_one2one	66.2791	68.6747	50	0	0	#N/A	#N/A	#N/A	0.0203722	0.72511	0.495003
ENSDARG00000102021	C14orf28	ENSMUSG00000047227	Gm527	ortholog_one2one	63.0522	50.6452	25	70.15	0	0.00090686	0.00333333	0.616667	0.111459	2.79405	1.95057
ENSDARG00000088258	C16orf52	ENSMUSG00000046096	BC030336	ortholog_one2one	100	79.6407	75	10.52	1	2.71142e-05	16.4667	3.06	0.000627617	5.26127	3.96548
ENSDARG00000005179	c17h14orf159	ENSMUSG00000021185	9030617O03Rik	ortholog_one2one	51.9417	52.0259	50	2.14	0	0.0137251	4.26333	5.88667	3.84458e-05	0.502846	0.925703
ENSDARG00000040582	c18h3orf33	ENSMUSG00000048581	E130311K13Rik	ortholog_one2one	37.751	31.9728	75	0	0	0.609596	0.87	0.966667	0.000118791	5.93364	4.2861
ENSDARG00000021112	c1d	ENSMUSG00000000581	C1d	ortholog_one2one	58.1081	60.9929	0	69.57	0	0.49351	9.75333	9.31667	2.8912e-05	21.9514	15.1061
ENSDARG00000099098	C1GALT1 (1 of many)	ENSMUSG00000042460	C1galt1	ortholog_one2many	47.8006	44.9036	50	0	0	0.0663132	0.01	0.0933333	1.09468e-06	3.46012	6.35457
ENSDARG00000036335	c1galt1c1	ENSMUSG00000048970	C1galt1c1	ortholog_one2one	51.735	51.8987	50	100	1	0.00196422	20.1167	15.53	1.93793e-09	105.313	57.1323
ENSDARG00000044613	c1qa	ENSMUSG00000036887	C1qa	ortholog_one2one	27.9352	28.1633	25	0	0	0.000997582	0	1.09	0.00461606	0.290727	1.0408
ENSDARG00000039887	c1qbp	ENSMUSG00000018446	C1qbp	ortholog_one2one	64.4444	62.3656	25	9.28	0	7.11191e-06	33.4067	88.6967	0.0385897	31.8947	31.5085
ENSDARG00000095627	c1qc	ENSMUSG00000036896	C1qc	ortholog_one2one	38.9344	38.6179	25	0	0	3.47097e-06	1.88333	25.42	0.436787	0.569294	0.445741
ENSDARG00000015592	c1ql2	ENSMUSG00000036907	C1ql2	ortholog_one2one	82.2581	71.0801	100	0	1	#N/A	0	0	1	0	0
ENSDARG00000010350	c1ql3a	ENSMUSG00000049630	C1ql3	ortholog_one2one	87.9377	88.6274	50	100	1	0.941565	0.166667	0.173333	1.067e-09	14.1047	0.756032
ENSDARG00000028521	c1ql3b	ENSMUSG00000045532	C1ql1	ortholog_one2one	67.4497	77.907	0	98.05	1	0.000180748	0	0.546667	1.76725e-10	5.96086	540.136
ENSDARG00000011549	c1ql4a	ENSMUSG00000001076	C1ql4	ortholog_one2many	72.9958	72.6891	0	0	0	8.60974e-06	3.11667	0.423333	1	0	0
ENSDARG00000055317	c1ql4b	ENSMUSG00000001076	C1ql4	ortholog_one2many	73.3333	73.9496	0	0	0	0.0481743	0.0966667	0	1	0	0
ENSDARG00000070681	c1qtnf12	ENSMUSG00000023571	C1qtnf12	ortholog_one2one	49.3711	50.974	0	70.81	0	1.01827e-08	0.743333	25.9667	1.56233e-09	104.767	46.2431
ENSDARG00000059944	c1qtnf2	ENSMUSG00000046491	C1qtnf2	ortholog_one2one	63.6986	63.2653	25	64.85	0	#N/A	0	0	1	0	0
ENSDARG00000024299	c1qtnf4	ENSMUSG00000040794	C1qtnf4	ortholog_one2one	47.769	55.8282	50	80.11	0	5.22031e-05	2.81	0.363333	0.0035452	11.7627	15.2109
ENSDARG00000056134	c1qtnf5	ENSMUSG00000079592	C1qtnf5	ortholog_one2one	63.3064	64.6091	25	72.67	0	0.000204748	2.54667	10.76	0.897785	0.0900276	0.10353
ENSDARG00000055175	c1qtnf6a	ENSMUSG00000022440	C1qtnf6	ortholog_one2many	54.7718	50	0	8.76	0	#N/A	0	0	0.111434	0.0102054	0.0493692
ENSDARG00000074949	c1qtnf7	ENSMUSG00000061535	C1qtnf7	ortholog_one2one	66.7832	64.527	50	86.92	1	0.591078	0.02	0	0.241504	0	0.0489072
ENSDARG00000058318	c1qtnf9	ENSMUSG00000071347	C1qtnf9	ortholog_one2one	53.6873	54.6547	0	82.67	1	#N/A	0	0	1	0	0
ENSDARG00000100248	c1r	ENSMUSG00000038527	C1rl	ortholog_one2many	25.641	10.3734	50	0	0	0.0279858	0	0.146667	0.0139087	1.74815	2.35803
ENSDARG00000100599	c1s	ENSMUSG00000038521	C1s1	ortholog_many2many	33.526	33.4294	50	6.43	0	1.10516e-07	0	2.74	0.446813	0	0.0191306
ENSDARG00000074790	c23h20orf24	ENSMUSG00000027637	1110008F13Rik	ortholog_one2one	70.8661	69.7674	0	60.62	0	0.00145898	41.22	33.0533	0.0226768	126.442	63.2571
ENSDARG00000105000	c2cd2	ENSMUSG00000045975	C2cd2	ortholog_one2one	40.6577	39.0805	25	1.96	0	0.25062	1.16667	0.94	4.60552e-08	0.111981	1.25003
ENSDARG00000061066	c2cd2l	ENSMUSG00000032120	C2cd2l	ortholog_one2one	48.3146	48.7252	25	94.26	0	5.6208e-08	19.5567	0.673333	0.0267085	9.83894	8.1969
ENSDARG00000074137	c2cd3	ENSMUSG00000047248	C2cd3	ortholog_one2one	40.8379	38.1834	0	45.94	0	0.434769	0.3	0.25	0.396271	1.68936	1.68658
ENSDARG00000061416	c2cd4a	ENSMUSG00000047990	C2cd4a	ortholog_one2many	26.6958	36.5269	75	0	0	#N/A	0	0	0.861096	0.084661	0.0706099
ENSDARG00000079876	C2CD4C (1 of many)	ENSMUSG00000045912	C2cd4c	ortholog_one2many	55.5819	55.8473	0	8.51	0	3.92937e-05	1.86	0	0.241504	0.023589	0
ENSDARG00000094590	c2cd5	ENSMUSG00000030279	C2cd5	ortholog_one2one	78.0888	79.626	0	92.07	1	0.000102208	17.4133	9.33333	1.43937e-07	4.01313	5.73361
ENSDARG00000042671	c2h1orf27	ENSMUSG00000006010	BC003331	ortholog_one2one	45.4746	46.085	100	26.67	0	0.000228666	10.6	14.17	0.120878	8.909	7.74925
ENSDARG00000097855	C2orf88	ENSMUSG00000043629	1700019D03Rik	ortholog_one2one	33.7079	28.3019	75	26.26	0	0.00456645	0.21	0.39	0.00710107	1.25952	0.705468
ENSDARG00000093198	C3 (1 of many)	ENSMUSG00000024164	C3	ortholog_one2many	42.9702	42.4534	50	18.41	0	#N/A	0	0	0.0352652	0	0.0540045
ENSDARG00000012694	c3a.1	ENSMUSG00000024164	C3	ortholog_one2many	43.3354	42.8142	25	17.64	0	0.000164573	0.0533333	0.746667	0.0352652	0	0.0540045
ENSDARG00000087359	c3a.2	ENSMUSG00000024164	C3	ortholog_one2many	43.7802	43.5959	25	27.29	0	#N/A	0	0	0.0352652	0	0.0540045
ENSDARG00000052207	c3a.3	ENSMUSG00000024164	C3	ortholog_one2many	43.1859	42.8743	50	25.92	0	#N/A	0	0	0.0352652	0	0.0540045
ENSDARG00000053462	c3a.5	ENSMUSG00000024164	C3	ortholog_one2many	46.6258	22.8503	25	28.57	0	#N/A	0	0	0.0352652	0	0.0540045
ENSDARG00000043719	c3a.6	ENSMUSG00000024164	C3	ortholog_one2many	42.2303	41.6717	50	17.55	0	7.74341e-05	0	0.706667	0.0352652	0	0.0540045
ENSDARG00000093068	c3b.1	ENSMUSG00000024164	C3	ortholog_one2many	36.4664	36.8611	0	0	0	#N/A	0	0	0.0352652	0	0.0540045
ENSDARG00000001818	c3b.2	ENSMUSG00000024164	C3	ortholog_one2many	35.7185	36.3199	25	0	0	#N/A	0	0	0.0352652	0	0.0540045
ENSDARG00000015065	c4	ENSMUSG00000073418	C4b	ortholog_one2one	33.9412	33.1991	0	0	0	6.83144e-05	0.0733333	1.00333	0.00527611	0.0915001	0.0169043
ENSDARG00000021004	c5	ENSMUSG00000026874	Hc	ortholog_one2one	37.4413	37.9762	0	7.54	0	0.835258	0	0.00666667	1	0	0
ENSDARG00000040319	C5AR1	ENSMUSG00000049130	C5ar1	ortholog_one2many	36.9942	36.4672	25	0	0	0.835258	0	0.00666667	1	0	0
ENSDARG00000057113	c6	ENSMUSG00000022181	C6	ortholog_one2many	38.1477	44.9935	25	42.34	0	1.96456e-08	0.163333	56.2267	1	0	0
ENSDARG00000069216	c6ast1	ENSMUSG00000050468	Astl	ortholog_one2many	35.2727	22.2989	50	1.58	0	#N/A	0	0	1	0	0
ENSDARG00000024503	c6ast3	ENSMUSG00000050468	Astl	ortholog_one2many	36.0784	21.1494	25	1.58	0	#N/A	0	0	1	0	0
ENSDARG00000052578	c6ast4	ENSMUSG00000050468	Astl	ortholog_one2many	35.0943	21.3793	0	2.25	0	0.000536086	0	0.526667	1	0	0
ENSDARG00000057121	C7	ENSMUSG00000079105	C7	ortholog_one2one	43.4574	42.8402	0	41.96	0	0.035525	1.33667	0.943333	1	0.0165921	0
ENSDARG00000039516	c8a	ENSMUSG00000035031	C8a	ortholog_one2one	38.6824	39.0119	50	1.32	0	#N/A	0	0	1	0	0
ENSDARG00000039517	c8b	ENSMUSG00000029656	C8b	ortholog_one2one	45.5516	43.4635	50	5.69	0	0.47107	0.0966667	0.0233333	1	0	0
ENSDARG00000032098	c8g	ENSMUSG00000015083	C8g	ortholog_one2one	30.1435	31.1881	0	0	0	6.04142e-06	0	1.28667	0.59305	0.987106	0.815922
ENSDARG00000016319	c9	ENSMUSG00000022149	C9	ortholog_one2one	31.5007	37.7897	25	11.84	0	0.383865	0	0.05	1	0	0
ENSDARG00000009568	CA10 (1 of many)	ENSMUSG00000056158	Car10	ortholog_one2many	75.1534	74.6951	0	0	0	0.877898	22.9733	23.4633	2.14387e-06	0.0771749	0.843345
ENSDARG00000052644	ca10a	ENSMUSG00000056158	Car10	ortholog_one2many	89.939	89.939	0	96.09	1	0.000405241	2.11	0.51	2.14387e-06	0.0771749	0.843345
ENSDARG00000045644	ca12	ENSMUSG00000032373	Car12	ortholog_one2one	51.7483	41.8079	50	52.04	0	#N/A	0	0	7.87729e-06	0.196364	5.07555
ENSDARG00000061697	ca14	ENSMUSG00000038526	Car14	ortholog_one2one	49.4208	37.9822	0	26.49	0	#N/A	0	0	2.1308e-08	295.118	213.734
ENSDARG00000060123	ca16b	ENSMUSG00000021745	Ptprg	ortholog_one2many	66.2084	63.4535	0	7.53	0	0.787183	0.266667	0.283333	2.53458e-08	0.964556	3.20929
ENSDARG00000014488	ca2	ENSMUSG00000027556	Car1	ortholog_many2many	60	59.7701	50	8.42	0	1.78558e-06	9.08333	0.966667	0.241504	0.186745	0.0853839
ENSDARG00000043589	ca4a	ENSMUSG00000000805	Car4	ortholog_one2many	35.082	35.082	0	8.78	0	0.583679	0.03	0.01	1	0	0
ENSDARG00000042293	ca4b	ENSMUSG00000000805	Car4	ortholog_one2many	33.3333	33.7705	0	0	0	#N/A	0	0	1	0	0
ENSDARG00000044512	ca4c	ENSMUSG00000000805	Car4	ortholog_one2many	33.3333	35.082	0	6.8	0	0.357044	0.07	0.02	1	0	0
ENSDARG00000101778	ca5a	ENSMUSG00000031373	Car5b	ortholog_one2many	52.5806	51.4196	50	1.16	0	1.41906e-05	29.88	14.5733	0.00261329	0.033429	0.163558
ENSDARG00000056499	ca6	ENSMUSG00000028972	Car6	ortholog_one2one	22.4907	38.1703	75	0	0	1.29662e-06	21.35	2.56	1	0	0
ENSDARG00000045139	ca7	ENSMUSG00000031883	Car7	ortholog_one2one	69.2015	68.9394	100	80.25	1	1.33031e-06	2.83333	0.0166667	1.75813e-11	122.92	291.896
ENSDARG00000039098	ca8	ENSMUSG00000041261	Car8	ortholog_one2one	80.7829	78.0069	75	78.26	1	7.47252e-06	2.53333	10.0633	1	0	0.0115663
ENSDARG00000102300	ca9	ENSMUSG00000028463	Car9	ortholog_one2one	37.9747	34.3249	50	0	0	2.99993e-07	9.24333	0.52	1	0	0
ENSDARG00000043451	cab39	ENSMUSG00000036707	Cab39	ortholog_one2one	92.9619	92.9619	50	71.15	0	0.0157355	0.793333	0.463333	0.0967849	28.7404	25.3435
ENSDARG00000036658	cab39l	ENSMUSG00000021981	Cab39l	ortholog_one2one	82.0359	81.3056	25	72.04	0	0.0005584	23.9533	35.5433	3.07284e-06	91.7086	72.0545
ENSDARG00000079326	cabin1	ENSMUSG00000020196	Cabin1	ortholog_one2many	54.8617	56.2414	25	87.65	1	2.04316e-05	2.80667	1.14	0.461934	2.16236	1.95665
ENSDARG00000099395	cables1	ENSMUSG00000040957	Cables1	ortholog_one2one	64.7619	57.2391	50	63.79	0	7.37102e-05	6.47333	1.66	1.22125e-14	24.4475	204.802
ENSDARG00000076964	cables2a	ENSMUSG00000038990	Cables2	ortholog_one2many	55.0607	57.1429	0	34.27	0	1.81794e-07	15.0367	3.23333	0.000292087	11.186	12.5428
ENSDARG00000017154	cables2b	ENSMUSG00000038990	Cables2	ortholog_one2many	52.0792	55.2521	25	19.97	0	0.150602	0.43	0.72	0.000292087	11.186	12.5428
ENSDARG00000019990	cabp1a	ENSMUSG00000029544	Cabp1	ortholog_one2many	82.6347	39.4286	50	0	0	1.11629e-05	0	1.43333	1.57675e-13	12.3668	0.327372
ENSDARG00000033411	cabp1b	ENSMUSG00000029544	Cabp1	ortholog_one2many	73.6559	39.1429	0	2.03	0	7.40749e-09	18.4933	0.23	1.57675e-13	12.3668	0.327372
ENSDARG00000052016	cabp2a	ENSMUSG00000024857	Cabp2	ortholog_one2many	59.0698	57.4661	0	65.83	0	0.697582	0	0.0133333	7.07576e-12	1347.69	635.277
ENSDARG00000052277	cabp2b	ENSMUSG00000024857	Cabp2	ortholog_one2many	56.7797	60.6335	0	0	0	1.88316e-09	5795.61	29.01	7.07576e-12	1347.69	635.277
ENSDARG00000008866	cabp4	ENSMUSG00000017300	Tnnc2	ortholog_one2many	79.375	79.375	0	0	0	#N/A	0	0	0.00342345	0	0.385925
ENSDARG00000078272	CABP7 (1 of many)	ENSMUSG00000009075	Cabp7	ortholog_one2many	82.3256	82.3256	25	50.46	0	0.120471	0.09	0	1.23326e-10	26.9488	9.73598
ENSDARG00000060846	cabp7b	ENSMUSG00000009075	Cabp7	ortholog_one2many	77.9343	77.2093	25	54.96	0	0.027458	0.0166667	0.19	1.23326e-10	26.9488	9.73598
ENSDARG00000092634	CABZ01000634.1	ENSMUSG00000028037	Ifi44	ortholog_many2many	24.375	18.4834	25	0	0	#N/A	#N/A	#N/A	1	0	0.0181697
ENSDARG00000098901	CABZ01002768.1	ENSMUSG00000053297	AI854703	ortholog_one2many	21.6418	28.5714	0	0	0	#N/A	#N/A	#N/A	0.0161361	0	0.140022
ENSDARG00000102042	CABZ01004876.1	ENSMUSG00000029603	Dtx1	ortholog_one2one	82.3529	40.1914	25	0.14	0	#N/A	#N/A	#N/A	6.62501e-06	0	0.621309
ENSDARG00000101346	CABZ01004882.2	ENSMUSG00000029602	Rasal1	ortholog_one2many	64.6067	14.393	25	52.54	0	#N/A	#N/A	#N/A	0.000343821	0.144362	0.78236
ENSDARG00000098113	CABZ01007222.1	ENSMUSG00000020811	Wscd1	ortholog_one2many	63.2	41.4336	0	66.15	0	1.8263e-05	0.0533333	2.17333	4.69411e-09	0	1.86199
ENSDARG00000039724	CABZ01007893.1	ENSMUSG00000020189	Osbpl8	ortholog_one2one	75.7353	46.3442	50	30.51	0	4.03154e-06	3.27	0.0333333	1.3535e-06	3.0631	4.93468
ENSDARG00000103677	CABZ01008730.1	ENSMUSG00000049401	Ogfr	ortholog_one2many	34.9138	25.5924	25	0	0	2.25195e-05	0	2.24667	3.50136e-06	10.734	15.0416
ENSDARG00000100832	CABZ01009451.1	ENSMUSG00000055811	Cldn17	ortholog_many2many	34.4828	40.1786	50	76.76	0	0.907732	0.01	0.0133333	0.0598379	0.0401375	0
ENSDARG00000104201	CABZ01009512.2	ENSMUSG00000038745	Nlrp6	ortholog_one2many	8.87918	7.01956	0	0	0	#N/A	#N/A	#N/A	1	0	0
ENSDARG00000106589	CABZ01009710.1	ENSMUSG00000023403	Stk31	ortholog_one2many	35.5457	23.6739	50	22.32	0	#N/A	#N/A	#N/A	1	0	0
ENSDARG00000101415	CABZ01013771.1	ENSMUSG00000004296	Il12b	ortholog_one2many	25.2252	16.7164	25	0	0	#N/A	#N/A	#N/A	1	0	0
ENSDARG00000086945	CABZ01016547.1	ENSMUSG00000071540	3425401B19Rik	ortholog_one2one	12.3393	10.1983	50	0	0	0.719429	0	0.01	1	0	0
ENSDARG00000104156	CABZ01017151.1	ENSMUSG00000031860	Pbx4	ortholog_one2many	74.2268	38.0952	0	70.14	0	#N/A	#N/A	#N/A	0.00721228	0.54942	0.709007
ENSDARG00000105677	CABZ01018874.1	ENSMUSG00000043925	Olfr544	ortholog_many2many	36.2776	34.4311	75	46.22	0	#N/A	0	0	1	0	0
ENSDARG00000105683	CABZ01018874.2	ENSMUSG00000043925	Olfr544	ortholog_many2many	36.9085	35.0299	50	41.49	0	0.735135	0	0.01	1	0	0
ENSDARG00000100364	CABZ01019905.1	ENSMUSG00000070424	Art5	ortholog_many2many	31.25	24.2718	25	0.63	0	2.31312e-05	0	2.38	3.34868e-05	0.142174	1.30856
ENSDARG00000104193	CABZ01019905.2	ENSMUSG00000070424	Art5	ortholog_many2many	30.2326	25.2427	25	0.63	0	0.000308327	0	0.963333	3.34868e-05	0.142174	1.30856
ENSDARG00000100525	CABZ01020860.1	ENSMUSG00000038115	Ano2	ortholog_one2many	59.6192	59.3812	0	5.34	0	#N/A	#N/A	#N/A	1	0	0
ENSDARG00000102769	CABZ01021220.1	ENSMUSG00000040420	Cdh18	ortholog_one2many	71.5164	44.1772	0	40.2	0	0.000132142	0.856667	0.0133333	2.22434e-08	2.0911	0.110521
ENSDARG00000102749	CABZ01021450.3	ENSMUSG00000044452	Zfp507	ortholog_one2many	22.9084	12.221	0	0	0	6.84563e-06	5.6	0.0166667	1	0.702878	0.654558
ENSDARG00000108060	CABZ01024885.1	ENSMUSG00000055296	Tmem245	ortholog_one2many	70.4731	49.0909	25	93.52	0	#N/A	#N/A	#N/A	1.83278e-08	0.428066	1.57236
ENSDARG00000099419	CABZ01025780.1	ENSMUSG00000032418	Me1	ortholog_one2many	67.354	68.5315	0	10.85	0	#N/A	#N/A	#N/A	3.14863e-15	174.944	48.3638
ENSDARG00000098271	CABZ01029902.1	ENSMUSG00000039264	Gimap3	ortholog_many2many	15.4028	21.5947	50	0	0	#N/A	#N/A	#N/A	0.086242	0	0.111735
ENSDARG00000098308	CABZ01030038.1	ENSMUSG00000042793	Lgr6	ortholog_one2one	52.8037	35.0569	25	65.27	0	6.74822e-05	0	0.62	7.30641e-10	4.14812	0.0987673
ENSDARG00000105225	CABZ01031290.1	ENSMUSG00000030499	Kctd15	ortholog_one2many	87.9377	79.8587	0	1.9	0	#N/A	#N/A	#N/A	0.527442	0.567616	0.591961
ENSDARG00000059039	CABZ01031753.1	ENSMUSG00000003420	Fcgrt	ortholog_many2many	18.0233	16.9863	0	0	0	0.812873	0	0.00666667	3.5531e-09	23.1256	9.01482
ENSDARG00000074645	CABZ01032476.1	ENSMUSG00000035248	Zcchc6	ortholog_one2one	44.4709	25.3731	25	1.87	0	0.00688029	0.706667	0.46	0.053886	7.25228	7.53692
ENSDARG00000099154	CABZ01032488.1	ENSMUSG00000029455	Aldh2	ortholog_one2many	78.1008	77.6493	0	0	0	#N/A	#N/A	#N/A	0.58826	7.38731	6.74626
ENSDARG00000079795	CABZ01033206.1	ENSMUSG00000031937	Vstm5	ortholog_one2one	34.4371	26.1307	25	11.26	0	1.6095e-05	0	1.04667	1	0.036331	0
ENSDARG00000069514	CABZ01034854.1	ENSMUSG00000020773	Trim47	ortholog_one2many	22.6537	10.9034	25	0	0	0.0133204	0.0166667	0.173333	0.000510246	0	0.101901
ENSDARG00000102015	CABZ01037298.1	ENSMUSG00000054256	Msi1	ortholog_one2many	77.6596	20.1657	0	14.65	0	0.000382041	0.88	0.17	0.00394977	0.339685	0.45758
ENSDARG00000098784	CABZ01038161.1	ENSMUSG00000025937	Lactb2	ortholog_one2one	69.4737	22.9167	0	100	1	#N/A	#N/A	#N/A	0.000143834	5.48418	3.56265
ENSDARG00000103261	CABZ01038699.1	ENSMUSG00000020604	Arsg	ortholog_one2many	56.2738	56.381	25	48.88	0	#N/A	#N/A	#N/A	0.000199483	2.45004	1.48434
ENSDARG00000101026	CABZ01038709.1	ENSMUSG00000020857	Nme2	ortholog_many2many	77.7778	78.2895	50	0	0	#N/A	#N/A	#N/A	0.00604868	28.2826	9.25515
ENSDARG00000102898	CABZ01041223.1	ENSMUSG00000028890	Mtf1	ortholog_one2one	46.6431	19.5556	50	43.07	0	0.374659	0	0.0533333	0.000353691	2.47528	2.88953
ENSDARG00000106630	CABZ01041804.1	ENSMUSG00000033400	Agl	ortholog_one2many	71.988	46.8016	25	0.1	0	#N/A	#N/A	#N/A	0.00286385	0.892656	1.09474
ENSDARG00000099601	CABZ01042675.1	ENSMUSG00000056379	Taar1	ortholog_one2many	45.8333	46.3855	0	0	0	#N/A	#N/A	#N/A	1	0	0
ENSDARG00000100428	CABZ01043646.1	ENSMUSG00000047721	Bola2	ortholog_one2one	59.2593	37.2093	0	30.51	0	0.0969669	31.0167	38.0067	0.0411669	32.1685	26.5845
ENSDARG00000091731	CABZ01043952.1	ENSMUSG00000063821	Dupd1	ortholog_one2many	19.2412	33.0233	0	0	0	1.70452e-05	2.67	0.496667	0.00645692	0	0.182454
ENSDARG00000087867	CABZ01043956.1	ENSMUSG00000036298	Slc2a13	ortholog_one2many	70.8609	33.595	25	1.06	0	0.00119703	0.85	0.156667	0.0214352	4.91876	3.94266
ENSDARG00000098631	CABZ01044277.1	ENSMUSG00000026131	Dst	ortholog_one2many	70.2572	5.66282	50	50.21	0	1.89057e-06	0.373333	6.76	4.53038e-12	2.56323	7.69207
ENSDARG00000105976	CABZ01044574.1	ENSMUSG00000041681	Iapp	ortholog_one2one	36.2903	48.3871	25	27.46	0	#N/A	#N/A	#N/A	0.446813	0	0.0172275
ENSDARG00000100274	CABZ01045062.1	ENSMUSG00000040560	Wdr7	ortholog_one2many	61.0108	11.3499	50	58.78	0	2.39185e-06	8.44667	1.27333	5.85889e-13	27.1049	5.84565
ENSDARG00000104040	CABZ01046088.1	ENSMUSG00000014418	Hps5	ortholog_one2many	46.7785	47.0693	0	32.68	0	#N/A	#N/A	#N/A	3.84403e-08	5.56047	12.4904
ENSDARG00000099481	CABZ01046348.1	ENSMUSG00000021013	Ttc8	ortholog_one2one	73.7452	37.0874	0	46.76	0	#N/A	#N/A	#N/A	0.000848965	8.16348	5.16745
ENSDARG00000101188	CABZ01048053.1	ENSMUSG00000051343	Rab11fip5	ortholog_one2many	38.9831	13.9605	25	16.7	0	0.0093556	0	0.303333	0.00274799	1.00529	0.49422
ENSDARG00000104434	CABZ01048453.1	ENSMUSG00000029250	Polr2b	ortholog_one2many	97.1039	97.1039	0	0	0	#N/A	#N/A	#N/A	4.77132e-05	35.4588	26.5915
ENSDARG00000099508	CABZ01049362.1	ENSMUSG00000039264	Gimap3	ortholog_many2many	23.5099	23.588	50	0	0	#N/A	0	0	0.086242	0	0.111735
ENSDARG00000101633	CABZ01050166.1	ENSMUSG00000060671	Atp8b2	ortholog_one2many	63.3588	41.8487	25	17.46	0	0.000131898	0	0.31	2.37954e-07	1.00003	3.19555
ENSDARG00000105972	CABZ01050944.1	ENSMUSG00000096883	Shisa8	ortholog_one2many	26.6821	28.8221	0	0	0	#N/A	#N/A	#N/A	0.275264	0	0.0595429
ENSDARG00000010925	CABZ01051572.1	ENSMUSG00000029096	Htra3	ortholog_one2many	79.1367	47.9303	50	83.49	1	4.54472e-05	0	1.08667	2.18537e-05	0	0.164481
ENSDARG00000077559	CABZ01052290.1	ENSMUSG00000039697	Ncoa7	ortholog_one2many	52.549	14.21	0	0.06	0	5.77061e-05	0	0.733333	0.000185911	1.86493	0.788243
ENSDARG00000100082	CABZ01052431.1	ENSMUSG00000021686	Ap3b1	ortholog_one2one	67.7515	41.448	0	30.86	0	1.43339e-05	7.53	16.1333	0.0651149	6.76666	7.09503
ENSDARG00000103028	CABZ01052487.1	ENSMUSG00000039264	Gimap3	ortholog_many2many	21.2389	23.9203	50	0	0	5.31053e-07	0.953333	47.92	0.086242	0	0.111735
ENSDARG00000100739	CABZ01052573.1	ENSMUSG00000041062	Mslnl	ortholog_one2many	21.7235	17.6642	0	0	0	8.73699e-06	0	1.59	1.53345e-06	0	2.15863
ENSDARG00000102091	CABZ01052576.1	ENSMUSG00000032777	Gtf3c1	ortholog_one2one	28.281	7.28225	0	25.53	0	0.733807	1.95	1.87667	0.00961377	3.52755	3.61518
ENSDARG00000063407	CABZ01052815.1	ENSMUSG00000015850	Adamtsl4	ortholog_one2one	43.7991	26.9305	0	31.07	0	2.47686e-05	1.42333	4.21667	1	0	0.0108282
ENSDARG00000058774	CABZ01053221.1	ENSMUSG00000043953	Ccrl2	ortholog_one2many	24.0122	21.9444	25	0	0	#N/A	0	0	0.00666727	0	0.228833
ENSDARG00000100054	CABZ01053483.1	ENSMUSG00000030339	Ltbr	ortholog_one2one	19.7324	14.2169	0	0	0	8.73717e-06	0.55	3.09333	1.76511e-05	3.81689	6.2568
ENSDARG00000074984	CABZ01053588.1	ENSMUSG00000029651	Mtus2	ortholog_one2many	55.9524	13.895	0	26.75	0	0.812873	0.00333333	0.01	3.67364e-10	4.2705	1.45588
ENSDARG00000090844	CABZ01054965.1	ENSMUSG00000070942	Il1rl2	ortholog_one2many	22.4863	21.4286	50	0	0	3.96118e-08	0	10.9967	1	0	0
ENSDARG00000098817	CABZ01055522.1	ENSMUSG00000016946	Kctd5	ortholog_one2many	60	44.8718	25	0	0	1.31365e-05	3.45333	0.453333	3.68416e-06	7.05575	9.5387
ENSDARG00000102288	CABZ01056321.1	ENSMUSG00000044375	BC027072	ortholog_one2many	28.1381	21.0321	50	0	0	0.0248137	0	0.09	1	0	0
ENSDARG00000100203	CABZ01056637.1	ENSMUSG00000033253	Szt2	ortholog_one2one	66.6667	2.09851	25	38.94	0	#N/A	#N/A	#N/A	1.26545e-08	0.425572	1.35375
ENSDARG00000098518	CABZ01056638.1	ENSMUSG00000006392	Med8	ortholog_one2one	73.0539	45.5224	25	71.29	0	#N/A	#N/A	#N/A	0.0736241	18.6147	18.1832
ENSDARG00000055574	CABZ01056727.1	ENSMUSG00000034998	Foxn2	ortholog_one2many	52.3333	36.5967	25	50.08	0	0.028549	0	0.283333	6.32879e-06	0.649633	0.154314
ENSDARG00000060053	CABZ01057411.1	ENSMUSG00000038319	Kcnh2	ortholog_one2many	70.3401	44.4923	0	29.53	0	1.85079e-08	27.4433	0.25	2.70753e-09	13.8085	5.72725
ENSDARG00000099442	CABZ01058031.1	ENSMUSG00000006456	Rbm14	ortholog_one2many	21.7626	18.0867	0	0	0	#N/A	#N/A	#N/A	0.928192	6.23392	5.78411
ENSDARG00000099194	CABZ01058261.1	ENSMUSG00000024660	Incenp	ortholog_one2one	30.9202	28.7671	0	7.19	0	2.04879e-05	0.01	0.89	0.0002194	0.621279	1.62834
ENSDARG00000090575	CABZ01058333.1	ENSMUSG00000070327	Rnf213	ortholog_one2many	43.4632	43.9441	0	30.29	0	0.436689	4.58333	5.03	0	0.0971029	0.179892
ENSDARG00000104484	CABZ01058720.1	ENSMUSG00000025809	Itgb1	ortholog_one2many	78.4461	78.4461	0	1.4	0	#N/A	#N/A	#N/A	0.172514	34.8347	31.0017
ENSDARG00000067927	CABZ01059104.1	ENSMUSG00000035104	Eva1a	ortholog_one2many	20.4691	61.5385	0	39.57	0	0.000107423	0	0.99	1.31576e-09	25.8631	8.89348
ENSDARG00000059786	CABZ01059408.1	ENSMUSG00000039264	Gimap3	ortholog_many2many	14.2857	19.9336	50	0	0	2.32108e-06	0	4.1	0.086242	0	0.111735
ENSDARG00000093082	CABZ01059412.1	ENSMUSG00000039264	Gimap3	ortholog_many2many	28.3525	24.5847	50	0	0	0.0957349	0.05	0.213333	0.086242	0	0.111735
ENSDARG00000098993	CABZ01059421.1	ENSMUSG00000039264	Gimap3	ortholog_many2many	25.0896	23.2558	50	0	0	#N/A	#N/A	#N/A	0.086242	0	0.111735
ENSDARG00000104258	CABZ01059421.2	ENSMUSG00000039264	Gimap3	ortholog_many2many	11.4137	29.2359	50	0	0	#N/A	#N/A	#N/A	0.086242	0	0.111735
ENSDARG00000004109	CABZ01059909.1	ENSMUSG00000058435	Btnl4	ortholog_many2many	28	11.9454	25	0	0	#N/A	#N/A	#N/A	1	0	0
ENSDARG00000103273	CABZ01059909.2	ENSMUSG00000058435	Btnl4	ortholog_many2many	27.4262	22.1843	25	0	0	#N/A	#N/A	#N/A	1	0	0
ENSDARG00000101453	CABZ01059912.1	ENSMUSG00000070424	Art5	ortholog_many2many	24.3802	19.0939	25	0	0	#N/A	#N/A	#N/A	3.34868e-05	0.142174	1.30856
ENSDARG00000102158	CABZ01059912.2	ENSMUSG00000058435	Btnl4	ortholog_many2many	27.572	11.4334	25	0	0	#N/A	#N/A	#N/A	1	0	0
ENSDARG00000079154	CABZ01059913.1	ENSMUSG00000070424	Art5	ortholog_many2many	30.4965	27.8317	25	0	0	#N/A	#N/A	#N/A	3.34868e-05	0.142174	1.30856
ENSDARG00000076211	CABZ01059914.1	ENSMUSG00000070424	Art5	ortholog_many2many	33.0677	26.8608	25	0	0	#N/A	#N/A	#N/A	3.34868e-05	0.142174	1.30856
ENSDARG00000103671	CABZ01060373.1	ENSMUSG00000037679	Inf2	ortholog_one2one	69.1919	10.7789	0	4.51	0	1.70452e-05	0	1.44	1.80351e-05	2.21279	1.17654
ENSDARG00000104769	CABZ01060490.3	ENSMUSG00000040478	Prdm13	ortholog_one2one	14.8936	0.928382	0	0	0	#N/A	#N/A	#N/A	1	0	0
ENSDARG00000037190	CABZ01062780.1	ENSMUSG00000020773	Trim47	ortholog_one2many	25.7895	15.2648	0	0	0	1.6006e-05	0	1.14333	0.000510246	0	0.101901
ENSDARG00000102332	CABZ01062996.1	ENSMUSG00000027315	Spint1	ortholog_one2many	37.8758	37.2781	0	38.39	0	#N/A	#N/A	#N/A	2.64164e-09	68.2404	117.355
ENSDARG00000094909	CABZ01063503.1	ENSMUSG00000051777	Iqcj	ortholog_one2one	50.5618	40.9091	75	67.47	1	#N/A	0	0	1	0	0
ENSDARG00000106326	CABZ01063540.1	ENSMUSG00000001700	Gramd3	ortholog_one2one	38.1471	32.4074	0	17.82	0	#N/A	#N/A	#N/A	4.51359e-05	8.53539	5.25549
ENSDARG00000102032	CABZ01063601.1	ENSMUSG00000030607	Acan	ortholog_one2many	43.9184	28.2833	0	0	0	#N/A	#N/A	#N/A	0.609596	0.120734	0.1566
ENSDARG00000099056	CABZ01065076.1	ENSMUSG00000036880	Acaa2	ortholog_one2many	77.8338	77.8338	0	82.29	1	#N/A	#N/A	#N/A	1.88582e-08	39.4313	17.5403
ENSDARG00000101404	CABZ01065131.1	ENSMUSG00000034610	Zcchc11	ortholog_one2many	60.2446	23.9659	25	49.08	0	0.0542405	5.34	4.02667	6.45683e-06	1.11989	2.09509
ENSDARG00000091398	CABZ01065684.1	ENSMUSG00000058806	Col13a1	ortholog_one2one	60	43.843	0	4.55	0	0.0165456	0.44	0.07	0.00201188	1.11528	0.608394
ENSDARG00000091603	CABZ01066696.1	ENSMUSG00000034041	Lyl1	ortholog_one2one	26.4631	37.4101	0	20.67	0	7.72371e-07	0	1.59333	0.0161361	0	0.108269
ENSDARG00000101118	CABZ01066813.1	ENSMUSG00000039697	Ncoa7	ortholog_one2many	56.4748	33.298	0	36.2	0	0.00167903	0	0.633333	0.000185911	1.86493	0.788243
ENSDARG00000099534	CABZ01066926.1	ENSMUSG00000041712	Ubr7	ortholog_one2many	36.9281	26.5882	0	0	0	3.63482e-06	36.5033	16.6033	0.00153817	13.0697	14.4305
ENSDARG00000103711	CABZ01066965.1	ENSMUSG00000034471	Caskin2	ortholog_one2many	46.8069	50.0416	0	52.67	0	#N/A	#N/A	#N/A	0.00635475	0.915407	1.17182
ENSDARG00000075385	CABZ01067060.1	ENSMUSG00000028107	Tars2	ortholog_one2one	60.3774	35.408	25	11.2	0	0.000791711	8.87667	4.54667	0.53484	9.64652	8.89729
ENSDARG00000042887	CABZ01067153.1	ENSMUSG00000031691	Tnpo2	ortholog_one2many	89.8763	89.0747	0	1.69	0	0.0125084	0	0.176667	0.000161363	1.08704	1.62603
ENSDARG00000102210	CABZ01067173.1	ENSMUSG00000053519	Kcnip1	ortholog_one2many	78.6047	74.4493	0	77.96	1	#N/A	#N/A	#N/A	0.000510246	0	0.114074
ENSDARG00000100401	CABZ01067175.1	ENSMUSG00000040610	Tlx3	ortholog_many2many	68.6667	70.7904	0	0	0	#N/A	#N/A	#N/A	1	0	0
ENSDARG00000020891	CABZ01067244.1	ENSMUSG00000033918	Parl	ortholog_one2many	65.3631	62.069	0	21.13	0	0.000839133	11.3267	5.08	0.000721463	24.4334	25.4029
ENSDARG00000103190	CABZ01067681.1	ENSMUSG00000006998	Psmd2	ortholog_one2many	80.4281	28.9648	0	9.44	0	#N/A	#N/A	#N/A	3.78084e-07	94.7	69.8337
ENSDARG00000100152	CABZ01067761.1	ENSMUSG00000087651	1500009L16Rik	ortholog_one2one	35.6436	57.1429	50	0	0	#N/A	0	0	0.241504	0	0.0259676
ENSDARG00000103903	CABZ01067945.1	ENSMUSG00000025370	Cdh9	ortholog_many2many	59.8237	60.2792	25	6.26	0	0.0416846	0.08	0.293333	0.0242487	0	0.210267
ENSDARG00000101721	CABZ01068093.1	ENSMUSG00000033847	Pla2g4c	ortholog_one2many	27.49	22.7348	0	0	0	0.4545	0	0.0233333	0.0598379	0	0.0890688
ENSDARG00000101347	CABZ01068248.1	ENSMUSG00000000561	Wdr77	ortholog_one2one	46.4789	19.2982	0	7.03	0	#N/A	#N/A	#N/A	0.0246776	16.1963	16.2921
ENSDARG00000076702	CABZ01068356.1	ENSMUSG00000030465	Psd3	ortholog_one2one	54.2088	16.0359	0	0	0	0.128344	0	0.0833333	0.645376	0.251934	0.242202
ENSDARG00000101522	CABZ01069081.1	ENSMUSG00000030525	Chrna7	ortholog_one2many	73.3491	61.9522	0	0	0	0.293466	0.323333	0.423333	0.446813	0	0.0395578
ENSDARG00000105285	CABZ01069287.1	ENSMUSG00000046743	Fat4	ortholog_one2one	70.3887	37.0809	50	23.36	0	0.000647965	0.64	0.223333	6.30967e-06	1.12976	0.0497349
ENSDARG00000099479	CABZ01069339.1	ENSMUSG00000036863	Syde2	ortholog_one2one	57.7191	31.583	50	55.26	0	2.25564e-06	6.99667	1.38667	3.50374e-07	0.749342	0.116356
ENSDARG00000105275	CABZ01069907.1	ENSMUSG00000032202	Rab27a	ortholog_one2many	89.5238	42.5339	75	49.01	1	0.448749	0.0233333	0	1	0	0.00902785
ENSDARG00000103088	CABZ01069983.1	ENSMUSG00000061171	Slc38a11	ortholog_one2many	54.9784	56.0706	0	16.49	0	#N/A	#N/A	#N/A	1	0.00567571	0
ENSDARG00000104306	CABZ01071406.1	ENSMUSG00000027272	Ubr1	ortholog_one2many	56.8998	34.2629	25	47.68	0	2.39866e-05	2.12667	0.75	0.270526	3.69925	3.67311
ENSDARG00000075321	CABZ01071972.1	ENSMUSG00000028876	Epha10	ortholog_one2one	70.155	61.9863	0	47.71	0	0.000914634	0	1.52667	1	0	0
ENSDARG00000103030	CABZ01072036.1	ENSMUSG00000029410	Ppef2	ortholog_one2many	46.8432	30.3831	0	0.5	0	0.00268077	0.913333	1.70333	0.0419172	0.0452041	0.166097
ENSDARG00000079483	CABZ01072096.1	ENSMUSG00000049550	Clip1	ortholog_one2many	54.9801	29.7628	0	41.04	0	0.563406	1.00667	1.10333	9.77658e-07	6.85677	3.3832
ENSDARG00000090381	CABZ01072157.1	ENSMUSG00000040061	Plcb2	ortholog_one2one	43.4462	24.9788	75	4.35	0	3.4505e-05	0.48	2.32	0.645376	0.0465155	0.072322
ENSDARG00000104926	CABZ01072312.1	ENSMUSG00000074892	B3galt5	ortholog_one2many	30.4795	28.8961	0	0	0	#N/A	#N/A	#N/A	9.97424e-13	0.667759	16.5328
ENSDARG00000103613	CABZ01072359.1	ENSMUSG00000025875	Tspan17	ortholog_one2one	89.697	54.8148	0	0	0	#N/A	#N/A	#N/A	1.22026e-06	15.0394	6.54208
ENSDARG00000087471	CABZ01072827.1	ENSMUSG00000073436	Eme2	ortholog_one2one	26.1072	30.0268	0	0	0	0.000695772	2.50333	1.06333	0.000186581	13.1146	9.51204
ENSDARG00000087018	CABZ01072853.1	ENSMUSG00000041187	Prkd2	ortholog_one2many	84.1808	34.0571	0	44.4	0	0.00111616	6.96667	2.04	0.0939164	7.44931	7.35058
ENSDARG00000099739	CABZ01072952.1	ENSMUSG00000021494	Ddx41	ortholog_one2one	84.7953	23.3119	0	19.55	0	#N/A	#N/A	#N/A	2.50425e-05	40.8212	30.5762
ENSDARG00000104259	CABZ01073167.1	ENSMUSG00000079657	Rab26	ortholog_one2one	73.0539	46.9231	0	16.12	0	3.1767e-05	0	3.37	0.000549274	1.03007	0.277332
ENSDARG00000107858	CABZ01073424.1	ENSMUSG00000040560	Wdr7	ortholog_one2many	79.1736	32.1692	0	47.46	0	#N/A	#N/A	#N/A	5.85889e-13	27.1049	5.84565
ENSDARG00000010729	CABZ01073795.1	ENSMUSG00000028037	Ifi44	ortholog_many2many	29.2359	20.8531	25	0	0	6.04601e-09	0.153333	18.84	1	0	0.0181697
ENSDARG00000103892	CABZ01074203.1	ENSMUSG00000037035	Inhbb	ortholog_one2many	75.3788	48.4185	25	37.08	0	0.0428518	0.516667	0.16	1.18482e-05	0.0105888	0.669975
ENSDARG00000102748	CABZ01074745.1	ENSMUSG00000027203	Dut	ortholog_one2one	83.3333	47.5	0	78.36	1	#N/A	#N/A	#N/A	0.363814	11.8942	11.5724
ENSDARG00000108649	CABZ01075129.1	ENSMUSG00000026994	Galnt3	ortholog_one2one	72.381	36.019	75	41.2	1	#N/A	#N/A	#N/A	7.7768e-09	3.22381	0.756263
ENSDARG00000079741	CABZ01075131.1	ENSMUSG00000044647	Csrnp3	ortholog_one2one	33.7875	20.7705	50	74.78	0	0.113219	3.53	3.07667	1	0	0.010465
ENSDARG00000104674	CABZ01075268.2	ENSMUSG00000034024	Cct2	ortholog_one2many	88.1818	18.1308	0	48.83	0	#N/A	#N/A	#N/A	1.74924e-05	44.0283	32.0842
ENSDARG00000102331	CABZ01076250.1	ENSMUSG00000047045	Tmem164	ortholog_one2one	63.6364	40.2027	0	78.12	1	#N/A	#N/A	#N/A	0.0012129	2.29277	1.58767
ENSDARG00000106090	CABZ01076431.1	ENSMUSG00000056073	Grik2	ortholog_one2one	94.7826	24.0088	50	49.86	0	#N/A	#N/A	#N/A	1	0	0
ENSDARG00000102620	CABZ01076674.1	ENSMUSG00000034354	Mtmr3	ortholog_one2many	81.6547	19.5858	0	11.88	0	#N/A	#N/A	#N/A	1.07678e-07	15.5293	19.1539
ENSDARG00000100810	CABZ01076758.1	ENSMUSG00000039637	Coro7	ortholog_one2many	60.5655	44.1432	0	49.6	0	#N/A	#N/A	#N/A	0.00032954	2.91133	3.36531
ENSDARG00000022185	CABZ01077370.1	ENSMUSG00000040146	Rgl3	ortholog_one2many	28.4153	29.3371	0	37.32	0	0.0718283	0	0.153333	8.55705e-05	3.19562	1.39462
ENSDARG00000101645	CABZ01077402.1	ENSMUSG00000034057	Myrfl	ortholog_one2one	48.2699	30.8628	25	77.48	0	0.0085189	0.386667	0	0.00648045	0.288961	0
ENSDARG00000104791	CABZ01077956.1	ENSMUSG00000047094	Ofcc1	ortholog_one2one	40.6484	17.6026	0	32	0	5.32855e-09	27.38	0	0.000398515	0.00872366	0.883901
ENSDARG00000104316	CABZ01078055.1	ENSMUSG00000051934	Spats2	ortholog_one2one	44.1441	17.9817	0	7.84	0	#N/A	#N/A	#N/A	4.04957e-07	8.16909	4.29285
ENSDARG00000103813	CABZ01078449.1	ENSMUSG00000030850	Ate1	ortholog_one2one	62.5571	26.5504	0	59.68	0	#N/A	#N/A	#N/A	3.59484e-06	45.4355	36.3856
ENSDARG00000103854	CABZ01078593.1	ENSMUSG00000021493	Pdlim7	ortholog_one2one	68.1818	36.105	0	37.51	0	#N/A	#N/A	#N/A	8.21965e-06	5.27527	2.94514
ENSDARG00000100461	CABZ01078737.1	ENSMUSG00000026073	Il1r2	ortholog_one2one	20.8232	20.9756	0	0	0	#N/A	#N/A	#N/A	0.082826	0.113601	0
ENSDARG00000086356	CABZ01078944.1	ENSMUSG00000032812	Arap1	ortholog_one2one	57.2477	21.6516	25	38.62	0	0.0141837	0.436667	0.136667	0.00135554	1.0719	1.592
ENSDARG00000098424	CABZ01079241.1	ENSMUSG00000000103	Zfy2	ortholog_many2many	46.6937	44.5302	0	0	0	#N/A	#N/A	#N/A	1	0	0
ENSDARG00000099650	CABZ01079663.1	ENSMUSG00000037946	Fgd3	ortholog_one2one	45.6193	20.6003	0	3	0	#N/A	#N/A	#N/A	1	0	0
ENSDARG00000101951	CABZ01079721.1	ENSMUSG00000028838	Extl1	ortholog_one2one	46.9697	27.8027	0	2.7	0	2.40031e-06	62.3433	9.22333	0.000163052	1.91717	2.36166
ENSDARG00000099551	CABZ01079745.1	ENSMUSG00000022130	Tgds	ortholog_one2one	46.25	10.4225	0	0	0	#N/A	#N/A	#N/A	0.00120622	5.77376	7.05302
ENSDARG00000098231	CABZ01079847.1	ENSMUSG00000024986	Hhex	ortholog_one2one	68.5393	45.0185	0	55.84	0	0.895623	1.34667	1.22	1	0	0
ENSDARG00000089049	CABZ01079870.1	ENSMUSG00000029189	Sel1l3	ortholog_one2one	30.853	14.9516	25	0	0	7.58849e-06	3.90333	0.47	8.28444e-07	4.35078	7.08815
ENSDARG00000053520	CABZ01079984.1	ENSMUSG00000040514	Tex47	ortholog_one2one	25.1012	24.5059	0	0	0	9.88368e-08	28.1933	0.446667	1	0	0
ENSDARG00000103064	CABZ01080015.1	ENSMUSG00000048696	Mex3d	ortholog_one2one	49.4975	27.4373	0	0	0	#N/A	#N/A	#N/A	0.266706	0.371653	0.430484
ENSDARG00000076371	CABZ01080074.2	ENSMUSG00000045180	Shroom2	ortholog_one2many	32.9554	29.3208	25	4.39	0	1.62839e-08	12.33	0.0566667	4.16313e-06	2.75983	1.6269
ENSDARG00000102110	CABZ01080375.1	ENSMUSG00000042613	Pbxip1	ortholog_one2many	20.1271	13.0674	0	0	0	#N/A	#N/A	#N/A	1.92982e-09	6.8471	11.7996
ENSDARG00000100783	CABZ01080518.1	ENSMUSG00000036030	Prtg	ortholog_one2many	53.5124	43.4929	0	29.24	0	#N/A	#N/A	#N/A	0.0542127	0.165402	0.31334
ENSDARG00000104499	CABZ01080545.1	ENSMUSG00000037974	Muc5ac	ortholog_one2many	21.4994	7.08833	0	1.55	0	0.0575431	0.0666667	0.166667	1	0	0.0015606
ENSDARG00000099168	CABZ01080587.1	ENSMUSG00000073375	Lrrc30	ortholog_one2many	53.4161	28.6667	0	0	0	#N/A	#N/A	#N/A	7.10878e-10	0.814536	24.129
ENSDARG00000100626	CABZ01080599.1	ENSMUSG00000100962	Gm29133	ortholog_one2one	48.6989	49.2481	75	58.48	0	1.92653e-09	69.1767	0	1	0	0
ENSDARG00000100562	CABZ01080702.1	ENSMUSG00000025743	Sdc3	ortholog_one2one	29.0168	27.3756	0	22.62	0	#N/A	#N/A	#N/A	5.84345e-10	1.6959	5.50789
ENSDARG00000105101	CABZ01080744.1	ENSMUSG00000001065	Zfp276	ortholog_one2one	79.4118	13.1922	0	56.78	0	#N/A	#N/A	#N/A	0.366641	13.4511	12.9683
ENSDARG00000103042	CABZ01080918.1	ENSMUSG00000028194	Ddah1	ortholog_one2one	73.8562	39.6491	25	20.22	0	#N/A	#N/A	#N/A	7.40477e-08	8.62535	1.19804
ENSDARG00000104874	CABZ01081190.1	ENSMUSG00000022297	Fzd6	ortholog_one2one	54.6341	31.5938	0	0	0	#N/A	#N/A	#N/A	0.00831827	13.545	11.2764
ENSDARG00000098241	CABZ01081622.1	ENSMUSG00000032815	Fanca	ortholog_one2one	26.3794	24.253	0	0	0	#N/A	#N/A	#N/A	1.47959e-06	4.88531	8.1421
ENSDARG00000102139	CABZ01081748.2	ENSMUSG00000053297	AI854703	ortholog_one2many	13.3333	27.5862	0	0	0	#N/A	#N/A	#N/A	0.0161361	0	0.140022
ENSDARG00000105782	CABZ01081777.1	ENSMUSG00000044716	Dok7	ortholog_one2many	42.5899	51.9298	0	12.24	0	0.000435447	2.88	0.686667	3.45886e-08	2.277	6.07941
ENSDARG00000063158	CABZ01081780.1	ENSMUSG00000037996	Slc24a2	ortholog_one2many	65.7512	57.2433	0	3.31	0	0.812873	0	0.00666667	0.0352652	0.0329371	0.0574623
ENSDARG00000099205	CABZ01081908.1	ENSMUSG00000029923	Rab19	ortholog_one2many	42.6316	37.3272	0	0	0	#N/A	#N/A	#N/A	2.85232e-08	40.0305	67.0401
ENSDARG00000102725	CABZ01081909.1	ENSMUSG00000027160	Ccdc34	ortholog_one2many	32.8173	28.8828	0	0	0	#N/A	#N/A	#N/A	0.412444	1.04014	0.874022
ENSDARG00000104429	CABZ01083501.1	ENSMUSG00000036257	Pnpla8	ortholog_one2many	52.1614	46.6495	0	2.79	0	0.000538514	0.763333	0	2.73178e-08	28.3862	17.8885
ENSDARG00000098719	CABZ01084225.1	ENSMUSG00000090266	Mettl23	ortholog_one2many	57.7778	51.3834	0	0	0	#N/A	#N/A	#N/A	0.494206	9.01391	8.73652
ENSDARG00000103654	CABZ01084230.2	ENSMUSG00000092035	Peg10	ortholog_one2one	16.6667	19.1489	0	0	0	#N/A	#N/A	#N/A	1	0.027877	0.00688789
ENSDARG00000053746	CABZ01084566.1	ENSMUSG00000044252	Osbpl1a	ortholog_one2many	74.1419	34.1053	25	4.3	0	0.332051	0.0433333	0	4.9753e-11	87.5139	31.9371
ENSDARG00000089705	CABZ01084566.2	ENSMUSG00000003234	Abcf3	ortholog_one2one	76.6667	25.952	0	55.83	0	3.26504e-05	22.3467	13.5167	3.2112e-05	29.6847	22.1197
ENSDARG00000006544	CABZ01084570.1	ENSMUSG00000022440	C1qtnf6	ortholog_one2many	52.9644	50.7576	0	0	0	7.80242e-06	0	1.71333	0.111434	0.0102054	0.0493692
ENSDARG00000100084	CABZ01084603.1	ENSMUSG00000035093	Secisbp2l	ortholog_one2one	44.7791	20.4775	25	23.87	0	1.51461e-05	3.47333	0.0366667	0.00248868	6.03736	6.77061
ENSDARG00000105295	CABZ01084612.1	ENSMUSG00000044452	Zfp507	ortholog_one2many	22.0472	11.9022	50	0	0	0.366669	4.18333	3.64333	1	0.702878	0.654558
ENSDARG00000104017	CABZ01084613.1	ENSMUSG00000044452	Zfp507	ortholog_one2many	24.0506	8.07651	50	0	0	0.0716009	4.54	3.89	1	0.702878	0.654558
ENSDARG00000098792	CABZ01084935.1	ENSMUSG00000058446	Znrf2	ortholog_one2one	55.8282	38.2353	0	68.16	0	0.424307	3.94667	3.22333	0.100322	3.45948	2.89196
ENSDARG00000103908	CABZ01084963.1	ENSMUSG00000026526	Fh1	ortholog_one2many	85.5422	56.0158	25	3.76	0	0.000429617	21.71	32.0367	2.49177e-05	13.0006	15.2523
ENSDARG00000101256	CABZ01085052.1	ENSMUSG00000045983	Eif4g1	ortholog_one2many	56.2145	55.6875	0	2.55	0	#N/A	#N/A	#N/A	0.464072	7.20188	6.59352
ENSDARG00000104644	CABZ01085177.1	ENSMUSG00000031487	Brf2	ortholog_one2many	35.461	35.7143	0	0	0	#N/A	#N/A	#N/A	0.254139	4.29004	3.7381
ENSDARG00000098551	CABZ01085700.1	ENSMUSG00000003452	Bicd1	ortholog_one2many	54.3732	44.6707	0	1.31	0	#N/A	0	0	0.000158223	1.31022	0.912704
ENSDARG00000103290	CABZ01085924.1	ENSMUSG00000006050	Sra1	ortholog_one2many	50.2083	49.5885	0	0	0	3.82426e-05	1.65667	0.406667	1.49403e-08	45.5804	27.1146
ENSDARG00000103156	CABZ01086393.1	ENSMUSG00000058571	Gpc6	ortholog_one2many	64.9446	31.1504	0	43.95	0	#N/A	#N/A	#N/A	1.20652e-08	0.0871126	1.08612
ENSDARG00000105794	CABZ01086669.1	ENSMUSG00000079263	Gm6614	ortholog_one2one	43.578	14.6154	0	50	0	#N/A	0	0	0.241504	0.009195	0.0562706
ENSDARG00000021566	CABZ01086806.1	ENSMUSG00000051596	Otop1	ortholog_one2one	28.4497	27.8333	50	37.63	0	1.14296e-07	6.66667	0.266667	1	0	0
ENSDARG00000101186	CABZ01087566.1	ENSMUSG00000002032	Tmem25	ortholog_one2one	39.0909	23.5616	0	15.85	0	0.859409	0.173333	0.156667	2.97562e-06	8.49721	3.87318
ENSDARG00000103823	CABZ01087906.1	ENSMUSG00000026970	Rbms1	ortholog_one2many	77.1028	39.5683	50	7.2	0	0.0503324	9.34333	7.11333	0.00434191	3.40995	2.67657
ENSDARG00000104106	CABZ01087953.1	ENSMUSG00000038776	Ephx1	ortholog_one2many	56.3218	32.3077	0	0.22	0	1.63374e-05	4.21333	20.8967	2.39916e-08	7.46221	15.731
ENSDARG00000091321	CABZ01088229.1	ENSMUSG00000039315	Clnk	ortholog_one2one	26.8966	17.931	50	0.05	0	0.992903	0.326667	0.326667	1	0	0
ENSDARG00000101800	CABZ01088271.1	ENSMUSG00000063179	Pstk	ortholog_one2one	31.5341	30.9192	25	0	0	#N/A	#N/A	#N/A	7.63661e-06	9.38096	5.86968
ENSDARG00000098090	CABZ01088308.1	ENSMUSG00000029757	Dync1i1	ortholog_one2many	87.027	51.2739	0	18.55	0	#N/A	#N/A	#N/A	1.18639e-06	2.0314	4.5878
ENSDARG00000099362	CABZ01088345.1	ENSMUSG00000031075	Ano1	ortholog_one2many	63.3514	57.6205	0	7.61	0	0.0284865	0	0.173333	0.00194061	0.326698	0.0993184
ENSDARG00000013390	CABZ01088365.1	ENSMUSG00000040345	Arhgap9	ortholog_one2one	41.0609	44.186	50	0	0	0.001059	0	0.373333	1	0	0.00795288
ENSDARG00000104569	CABZ01088484.1	ENSMUSG00000027790	Sis	ortholog_one2many	53.3482	13.1463	25	66.32	0	0.258212	0	0.0533333	1	0	0
ENSDARG00000100032	CABZ01088490.1	ENSMUSG00000007653	Gabrb2	ortholog_one2one	83.5017	52.3207	0	12.46	0	0.000166434	0	0.816667	1	0	0
ENSDARG00000101452	CABZ01088700.1	ENSMUSG00000006342	Susd2	ortholog_one2one	50.9843	31.5854	0	34.8	0	#N/A	0	0	1.22807e-08	0.7679	4.18883
ENSDARG00000101464	CABZ01088864.1	ENSMUSG00000025104	Hdgfl3	ortholog_one2one	100	26.7327	0	100	1	#N/A	#N/A	#N/A	9.22331e-06	1.71927	0.917462
ENSDARG00000104282	CABZ01088906.1	ENSMUSG00000060534	Dcc	ortholog_one2one	55.8785	29.2329	0	0.54	0	0.639361	0	0.0166667	1	0	0
ENSDARG00000101716	CABZ01088933.1	ENSMUSG00000032086	Bace1	ortholog_one2one	64.7059	28.5429	0	31.01	0	1.03447e-05	10.1867	2.74333	1.88632e-05	2.65958	3.63681
ENSDARG00000099907	CABZ01088982.1	ENSMUSG00000103124	Gm37389	ortholog_many2many	38.1443	38.9474	25	0	0	#N/A	0	0	1	0	0
ENSDARG00000101172	CABZ01089030.1	ENSMUSG00000095407	Tmem200c	ortholog_one2one	34.9705	27.9435	50	36.06	0	0.00307835	0	0.216667	0.241504	0.0222695	0
ENSDARG00000088062	CABZ01089151.1	ENSMUSG00000036167	Pphln1	ortholog_many2many	45.8824	10.2362	0	11.46	0	1.10516e-07	0	11.5567	1.46622e-06	10.3137	4.99345
ENSDARG00000075274	CABZ01090021.1	ENSMUSG00000030353	Tead4	ortholog_one2one	80.5668	46.6042	0	40.86	0	1.04285e-06	0	2.03333	0.0395794	0.0385812	0.161151
ENSDARG00000101462	CABZ01090029.1	ENSMUSG00000071350	Setdb2	ortholog_one2one	30.4029	23.8164	0	1.39	0	#N/A	#N/A	#N/A	5.22923e-05	5.27596	3.34038
ENSDARG00000103609	CABZ01090216.1	ENSMUSG00000029060	Mib2	ortholog_one2one	57.7889	24.9729	0	43.05	0	#N/A	#N/A	#N/A	2.80209e-06	3.7841	6.96489
ENSDARG00000074639	CABZ01090749.1	ENSMUSG00000028339	Col15a1	ortholog_one2many	35.3111	17.8493	0	1.31	0	2.27435e-05	0.4	3.99	1	0.00386924	0.00525377
ENSDARG00000101369	CABZ01090890.1	ENSMUSG00000015461	Atf6b	ortholog_one2one	35.6364	27.762	0	10.8	0	#N/A	#N/A	#N/A	9.56067e-05	24.3652	29.0863
ENSDARG00000101913	CABZ01092156.1	ENSMUSG00000070305	Mpzl3	ortholog_one2one	31.2217	29.1139	0	0	0	#N/A	#N/A	#N/A	9.72163e-06	4.22719	5.21698
ENSDARG00000102859	CABZ01092170.1	ENSMUSG00000020982	Nemf	ortholog_one2one	85.4839	9.96241	0	16.44	0	#N/A	#N/A	#N/A	5.53501e-05	26.9819	30.6545
ENSDARG00000100145	CABZ01092282.1	ENSMUSG00000040265	Dnm3	ortholog_one2many	72.956	40.5122	0	4.37	0	0.000718897	0.316667	0.0466667	4.51283e-12	0.646103	17.2318
ENSDARG00000103414	CABZ01092944.1	ENSMUSG00000040818	Dennd6a	ortholog_one2many	69.9029	35.7025	0	75	1	#N/A	#N/A	#N/A	0.000958594	4.78972	5.05194
ENSDARG00000086616	cabz01093075.1	ENSMUSG00000079227	Ccr5	ortholog_many2many	33.5766	38.9831	25	44.79	0	0.014039	0.02	0.153333	1	0	0
ENSDARG00000099301	CABZ01093425.1	ENSMUSG00000019471	Cdc37	ortholog_one2one	68.1592	36.1478	0	99.83	1	#N/A	#N/A	#N/A	0.00623437	46.7201	40.4976
ENSDARG00000098301	CABZ01093428.1	ENSMUSG00000063821	Dupd1	ortholog_one2many	54.7619	32.093	0	77.82	1	#N/A	#N/A	#N/A	0.00645692	0	0.182454
ENSDARG00000105053	CABZ01093502.1	ENSMUSG00000045608	Dbx2	ortholog_one2one	50.4132	16.1804	0	6.02	0	#N/A	#N/A	#N/A	0.111434	0.0336864	0.0424754
ENSDARG00000103185	CABZ01094849.1	ENSMUSG00000025142	Aspscr1	ortholog_one2many	49.4681	16.9091	0	9.28	0	#N/A	#N/A	#N/A	0.000263405	12.4989	9.97077
ENSDARG00000101185	CABZ01095001.1	ENSMUSG00000048330	Ric3	ortholog_one2many	25.4658	33.515	0	0	0	#N/A	#N/A	#N/A	0.00263937	5.61776	5.73154
ENSDARG00000100603	CABZ01095512.1	ENSMUSG00000030095	Tmem43	ortholog_one2many	44.1176	7.5	0	0	0	#N/A	#N/A	#N/A	0.338967	9.87834	8.79039
ENSDARG00000100306	CABZ01097892.1	ENSMUSG00000021919	Chat	ortholog_one2many	59.8291	10.8527	0	50.32	0	#N/A	#N/A	#N/A	1	0	0
ENSDARG00000103069	CABZ01099795.1	ENSMUSG00000061080	Lsamp	ortholog_one2one	44.4444	26.9795	25	54.91	0	#N/A	#N/A	#N/A	0.000174289	0.266248	0.0637207
ENSDARG00000101953	CABZ01100254.1	ENSMUSG00000021919	Chat	ortholog_one2many	59.8291	10.8527	0	0	0	#N/A	#N/A	#N/A	1	0	0
ENSDARG00000099786	CABZ01100467.1	ENSMUSG00000054808	Actn4	ortholog_one2one	84.2723	39.364	0	0.15	0	#N/A	#N/A	#N/A	0.00019469	159.538	133.722
ENSDARG00000098194	CABZ01100870.1	ENSMUSG00000041654	Slc39a11	ortholog_one2one	79.5	46.4912	50	99.09	1	0.000346009	5.28	2.35	1.219e-08	7.24887	20.9097
ENSDARG00000098297	CABZ01101812.1	ENSMUSG00000030095	Tmem43	ortholog_one2many	53.125	21.25	0	43.88	0	#N/A	#N/A	#N/A	0.338967	9.87834	8.79039
ENSDARG00000099648	CABZ01102047.1	ENSMUSG00000020333	Acsl6	ortholog_one2one	68.0556	40.7202	0	81.25	1	3.61292e-08	10.4433	0.00666667	5.16594e-07	0.377516	1.31151
ENSDARG00000077725	CABZ01102109.1	ENSMUSG00000040856	Dlk1	ortholog_one2one	38.1119	28.3117	0	12.32	0	0.0798867	0.02	0.153333	1	0	0
ENSDARG00000098584	CABZ01102240.1	ENSMUSG00000036199	Ndufa13	ortholog_one2one	75.6098	43.0556	0	100	1	#N/A	#N/A	#N/A	0.188607	176.582	159.849
ENSDARG00000101316	CABZ01104045.1	ENSMUSG00000061950	Ppp4r1	ortholog_one2many	63.7306	12.9338	0	15.28	0	#N/A	#N/A	#N/A	0.269957	15.1441	14.6683
ENSDARG00000099947	CABZ01109019.1	ENSMUSG00000030205	Gprc5d	ortholog_one2many	27.7592	24.1279	25	0	0	#N/A	#N/A	#N/A	1	0	0
ENSDARG00000103574	CABZ01109058.1	ENSMUSG00000030324	Rho	ortholog_one2many	79.096	80.4598	0	0	0	#N/A	#N/A	#N/A	0.241504	0.0341901	0.00517245
ENSDARG00000103563	CABZ01109096.1	ENSMUSG00000030323	Ift122	ortholog_one2one	53.6458	26.12	0	53.53	0	#N/A	#N/A	#N/A	3.54376e-05	5.76097	3.64012
ENSDARG00000108038	CABZ01109481.1	ENSMUSG00000020143	Dock2	ortholog_one2one	55.8266	11.2691	0	65.36	0	#N/A	#N/A	#N/A	1	0	0.00659099
ENSDARG00000102790	CABZ01109843.1	ENSMUSG00000020464	Pnpt1	ortholog_one2one	72.9167	13.41	0	33.08	0	#N/A	#N/A	#N/A	4.0958e-06	3.44316	6.35143
ENSDARG00000098922	CABZ01111515.1	ENSMUSG00000033965	Slc16a2	ortholog_one2many	41.0985	39.8165	0	50.26	0	#N/A	#N/A	#N/A	1.13292e-07	1.16654	0.304034
ENSDARG00000102381	CABZ01111648.1	ENSMUSG00000007034	Slc44a4	ortholog_one2one	53.0026	28.7129	0	16.46	0	#N/A	#N/A	#N/A	3.84499e-08	2.87207	6.2592
ENSDARG00000098474	CABZ01111833.1	ENSMUSG00000022451	Twf1	ortholog_one2many	72.4928	72.2857	0	0	0	#N/A	#N/A	#N/A	1.23429e-09	126.675	71.0282
ENSDARG00000100589	CABZ01111913.1	ENSMUSG00000046010	Zfp830	ortholog_one2one	52.1277	13.4986	0	49.22	0	#N/A	#N/A	#N/A	0.0926791	14.4366	15.3936
ENSDARG00000104583	CABZ01111915.1	ENSMUSG00000113489	Gm16381	ortholog_one2many	96.1538	34.2466	0	0	0	#N/A	#N/A	#N/A	#N/A	#N/A	#N/A
ENSDARG00000099747	CABZ01111953.1	ENSMUSG00000040875	Osbpl10	ortholog_one2many	50.7979	64.6362	0	45.8	0	0.000216684	0.633333	2.98667	0.0904704	0.124549	0.230335
ENSDARG00000099935	CABZ01112268.1	ENSMUSG00000034177	Rnf43	ortholog_one2one	41.3187	23.9796	0	62.8	0	0.011143	3.03333	2.10333	3.79318e-06	3.87591	2.1272
ENSDARG00000086057	CABZ01112317.1	ENSMUSG00000030123	Plxnd1	ortholog_one2one	42.9521	16.7792	25	81.07	0	0.00779823	0	0.26	1	0.231243	0.184054
ENSDARG00000098983	CABZ01112656.1	ENSMUSG00000041028	Ghitm	ortholog_one2one	53.5032	24.2775	50	1.46	0	0.000226164	203.037	106.44	4.91562e-10	601.338	381.413
ENSDARG00000099498	CABZ01112804.1	ENSMUSG00000042705	Commd10	ortholog_one2one	45.098	11.3861	25	0	0	#N/A	#N/A	#N/A	1.23143e-06	37.5489	24.6923
ENSDARG00000102165	CABZ01112804.2	ENSMUSG00000019647	Sema6a	ortholog_one2one	59.6694	35.0145	25	2.84	0	#N/A	#N/A	#N/A	1.786e-06	0.609112	1.21809
ENSDARG00000101736	CABZ01113816.1	ENSMUSG00000032673	Prorsd1	ortholog_one2many	48.913	53.2544	0	57.36	0	#N/A	#N/A	#N/A	2.95117e-07	24.2579	11.4307
ENSDARG00000099653	CABZ01113954.1	ENSMUSG00000006998	Psmd2	ortholog_one2many	94.3359	53.1938	0	52.33	0	#N/A	#N/A	#N/A	3.78084e-07	94.7	69.8337
ENSDARG00000090486	CABZ01114051.1	ENSMUSG00000032207	Lipc	ortholog_one2many	38.3436	24.5098	0	0.03	0	0.0413729	7.36667	5.74667	1	0	0
ENSDARG00000104912	CABZ01115696.1	ENSMUSG00000035191	Rfpl4	ortholog_many2many	15.4023	23.3449	0	0	0	#N/A	#N/A	#N/A	1	0	0
ENSDARG00000102248	CABZ01116516.1	ENSMUSG00000029128	Rab28	ortholog_one2one	80.5556	13.1222	0	50.07	0	#N/A	#N/A	#N/A	3.29838e-07	119.946	84.6928
ENSDARG00000101616	CABZ01117173.1	ENSMUSG00000027575	Arfgap1	ortholog_one2one	61.6667	17.8744	0	54.3	0	#N/A	#N/A	#N/A	4.91298e-08	5.28366	8.06814
ENSDARG00000103864	CABZ01117436.1	ENSMUSG00000039264	Gimap3	ortholog_many2many	19.1489	26.9103	50	0	0	#N/A	#N/A	#N/A	0.086242	0	0.111735
ENSDARG00000088508	CABZ01117519.1	ENSMUSG00000027030	Stk39	ortholog_one2many	64.8936	10.9712	75	49.18	1	0.0718283	2.35667	0.626667	2.77107e-07	69.1099	79.3008
ENSDARG00000104620	CABZ01118004.1	ENSMUSG00000027344	Fsip1	ortholog_one2one	21.875	9.65517	25	0	0	#N/A	#N/A	#N/A	0.00286385	0.0827245	0.273091
ENSDARG00000103082	CABZ01118236.1	ENSMUSG00000053552	Ebf4	ortholog_one2one	45.3988	12.3539	0	5.26	0	#N/A	#N/A	#N/A	0.000456315	0.0297197	0.342787
ENSDARG00000103455	CABZ01118267.1	ENSMUSG00000029490	Mfsd7a	ortholog_one2one	44.5545	17.4419	0	34.78	0	0.00112763	9.62	2.97	0.00097748	0	0.131156
ENSDARG00000098490	CABZ01118270.1	ENSMUSG00000040229	Gpr34	ortholog_one2many	39.2758	37.6	0	0	0	#N/A	#N/A	#N/A	0.0166523	0.110612	0.359038
ENSDARG00000091359	CABZ01118678.1	ENSMUSG00000044433	Camsap3	ortholog_one2many	40.4339	32.0563	0	5.35	0	0.00713995	0.0466667	0.273333	0.024264	3.2535	3.89942
ENSDARG00000101676	CABZ01118758.1	ENSMUSG00000020948	Klhl28	ortholog_one2one	80.2589	43.4326	25	85.49	1	0.000287394	0.74	0.176667	0.420458	2.25818	2.22874
ENSDARG00000090818	CACFD1	ENSMUSG00000015488	Cacfd1	ortholog_one2one	65.4762	64.3275	0	57.03	0	2.36516e-07	27.14	0.653333	1.78152e-09	206.488	95.2672
ENSDARG00000061590	cachd1	ENSMUSG00000028532	Cachd1	ortholog_one2one	84.4961	84.6273	100	47.61	1	2.21218e-05	4.10333	1.6	7.85594e-13	3.46459	44.5932
ENSDARG00000037905	cacna1aa	ENSMUSG00000034656	Cacna1a	ortholog_one2many	71.6998	68.5811	50	27.98	0	1.90304e-07	0.01	1.93333	1	0.0879165	0.0696058
ENSDARG00000006923	cacna1ab	ENSMUSG00000034656	Cacna1a	ortholog_one2many	71.4101	69.9324	25	6.76	0	3.85242e-05	0	0.396667	1	0.0879165	0.0696058
ENSDARG00000021735	cacna1ba	ENSMUSG00000004113	Cacna1b	ortholog_one2many	66.5657	66.1367	25	2.43	0	5.59827e-05	0.55	0.0533333	0.241504	0.0351918	0
ENSDARG00000079295	cacna1bb	ENSMUSG00000004113	Cacna1b	ortholog_one2many	65.6436	66.1796	50	0.35	0	0.00155444	0	0.203333	0.241504	0.0351918	0
ENSDARG00000008398	cacna1c	ENSMUSG00000051331	Cacna1c	ortholog_one2one	75.9563	75.0675	25	45.05	0	2.76673e-05	0.08	0.793333	1	0.00289148	0.0115555
ENSDARG00000102773	cacna1da	ENSMUSG00000015968	Cacna1d	ortholog_one2many	65.5854	59.7415	25	56.7	0	8.06251e-06	2.97667	0.33	7.41629e-13	5.35156	29.106
ENSDARG00000101589	cacna1db	ENSMUSG00000015968	Cacna1d	ortholog_one2many	57.6973	20.591	50	2.82	0	0.245729	0	0.06	7.41629e-13	5.35156	29.106
ENSDARG00000062346	cacna1ea	ENSMUSG00000004110	Cacna1e	ortholog_one2many	61.3801	48.5262	0	28.9	0	0.0165221	0	0.106667	1	0.0101268	0.0126623
[truncated: 15,499 more rows]
